# Supplementary material for: Cancer patterns in Iran: a gender-specific spatial modelling of cancer incidence during 2014–2017
Source: BMC Cancer. 2024 Feb 12;24:191. doi: 10.1186/s12885-024-11940-4 (PMC10860283; doi:10.1186/s12885-024-11940-4)
Supplement: Supplementary file 3 — Additional file 3. [file 12885_2024_11940_MOESM3_ESM.xlsx]

## Sheet: Female
ID	Sex	Diagnosis (Year)	ICD-10 (Description)	ICD-O (Description)	TopographyCode (Ccode)	MorphologyCode (Mcode)	GradeFinal	Report Source	Province-ID	County-ID	Age
1	Female	2014	LIVER AND INTRAHEPATIC BILE DUCTS	liver	C22.0	M8000.3	9	Death Certificate	3	8
6	Female	2015	UNKNOWN PRIMARY SITE	(O&U)	C80.9	M8000.3	9	Clinical investigation	3	113
12	Female	2015	Appendix	colon	C18.1	M8240.3	1	Pathology	3	374
13	Female	2014	Ventral surface of tongue	tongue	C02.2	M8000.3	9	Death Certificate	4	26
14	Female	2015	LIVER AND INTRAHEPATIC BILE DUCTS	liver	C22.0	M8970.3	9	Pathology	4	26
15	Female	2015	Bone marrow	lymphoid leukemias	C42.1	M9835.3	9	Pathology	4	26	0
16	Female	2014	RENAL PELVIS	renal pelvis	C65.9	M8000.3	9	Clinical investigation	4	26
17	Female	2015	Pelvis, NOS	(O&U)	C76.3	M9040.3	9	Pathology	4	321
19	Female	2017	Connective, subcutaneous and other soft tissues of head, face, and neck	connective and soft tissue	C49.3	M8912.3	9	Pathology	4	115
20	Female	2015	Mediastinum, NOS	other thoracic organs	C38.3	M8000.3	9	Death Certificate	4	190
24	Female	2014	LIVER AND INTRAHEPATIC BILE DUCTS	liver	C22.0	M8970.3	9	Clinical investigation	4	224
28	Female	2017	Retina	Eye	C69.2	M8000.3	9	Clinical investigation	4	224
29	Female	2017	Retina	Eye	C69.2	M8000.3	9	Clinical investigation	4	224
30	Female	2014	Thorax, NOS	(O&U)	C76.1	M9500.3	9	Pathology	4	224
32	Female	2014	Orbit, NOS	Eye	C69.6	M8000.3	9	Pathology	4	254
34	Female	2017	HEART, MEDIASTINUM, AND PLEURA	other thoracic organs	C38.8	M8000.3	9	Pathology	4	259
35	Female	2015	RETROPERITONEUM AND PERITONEUM	retroperitoneum and peritoneum	C48.0	M8810.3	9	Pathology	4	259
37	Female	2015	UNKNOWN PRIMARY SITE	(O&U)	C80.9	M8000.3	9	Death Certificate	4	282
39	Female	2014	Bones of skull and face and associated joints	bone	C41.0	M8000.3	9	Clinical investigation	5	228
41	Female	2014	BRONCHUS AND LUNG	trachea, bronchus and lung	C34.9	M8140.3	9	Death Certificate	6	133
46	Female	2014	Bone marrow	leukaemia unspecified	C42.1	M9805.3	9	Cytology report	1	56	0
47	Female	2017	STOMACH	stomach	C16.9	M8000.3	9	Death Certificate	1	83
49	Female	2014	BRONCHUS AND LUNG	trachea, bronchus and lung	C34.9	M8801.3	9	Pathology	1	83
50	Female	2017	Bone marrow	lymphoid leukemias	C42.1	M9835.3	9	Death Certificate	1	83	0
53	Female	2014	Connective, subcutaneous and other soft tissues of upper limb and shoulder	connective and soft tissue	C49.1	M8806.3	9	Pathology	1	83
54	Female	2014	BREAST	breast	C50.9	M8500.3	2	Pathology	1	83
55	Female	2017	VAGINA	vagina	C52.9	M8900.3	9	Pathology	1	83
58	Female	2014	ADRENAL GLAND	Adrenal gland	C74.9	M9500.3	9	Pathology	1	83
59	Female	2017	BRAIN	Brain, nervous system	C71.9	M8000.3	9	Clinical investigation	1	164
63	Female	2017	Connective, subcutaneous and other soft tissues of head, face, and neck (	connective and soft tissue	C49.0	M8810.3	9	Pathology	1	276
66	Female	2017	HEART, MEDIASTINUM, AND PLEURA	other thoracic organs	C38.0	M8000.3	9	Death Certificate	1	296
67	Female	2014	RETROPERITONEUM AND PERITONEUM	retroperitoneum and peritoneum	C48.2	M8000.3	9	Clinical investigation	2	14
68	Female	2014	Cerebral meninges	Brain, nervous system	C71.1	M8000.3	9	Clinical investigation	2	14
72	Female	2015	Head, face or neck, NOS	(O&U)	C76.0	M9500.3	3	Pathology	2	14
73	Female	2014	UNKNOWN PRIMARY SITE	(O&U)	C80.9	M8000.3	9	Clinical investigation	2	14
75	Female	2015	Bone marrow	leukaemia unspecified	C42.1	M9800.3	9	Clinical investigation	2	25	0
77	Female	2015	ADRENAL GLAND	Adrenal gland	C74.9	M9500.3	9	Pathology	2	79
78	Female	2015	OTHER AND ILL-DEFINED SITES WITHIN RESPIRATORY SYSTEM AND INTRATHORACIC ORGANS	(O&U)	C39.9	M8000.3	9	Death Certificate	2	100
79	Female	2017	BONES, JOINTS AND ARTICULAR CARTILAGE OF OTHER AND UNSPECIFIED SITES	bone	C41.4	M8000.3	9	Clinical investigation	2	118
80	Female	2015	Bone marrow	leukaemia unspecified	C42.1	M9800.3	9	Death Certificate	2	173	0
81	Female	2017	MENINGES	Brain, nervous system	C70.9	M8000.3	9	Death Certificate	2	173
82	Female	2014	LIVER AND INTRAHEPATIC BILE DUCTS	liver	C22.0	M8000.3	9	Death Certificate	2	342
83	Female	2015	OTHER AND ILL-DEFINED SITES WITHIN RESPIRATORY SYSTEM AND INTRATHORACIC ORGANS	(O&U)	C39.9	M8000.3	9	Death Certificate	2	256
84	Female	2014	OVARY	ovary	C56.9	M8000.3	9	Clinical investigation	2	256
87	Female	2017	Bone marrow	leukaemia unspecified	C42.1	M9800.3	9	Death Certificate	7	320	0
89	Female	2014	Lymph node	non-hodgkin lymphomas	C77.9	M9591.3	9	Pathology	7	126	0
92	Female	2015	UNKNOWN PRIMARY SITE	(O&U)	C80.9	M8000.3	9	Death Certificate	7	235
95	Female	2014	Bone marrow	leukaemia unspecified	C42.1	M9800.3	9	Clinical investigation	8	76	0
97	Female	2015	FLOOR OF MOUTH	mouth	C04.9	M8000.3	9	Pathology	8	90
98	Female	2014	BRONCHUS AND LUNG	trachea, bronchus and lung	C34.9	M8000.3	9	Death Certificate	8	90
99	Female	2014	BONES, JOINTS AND ARTICULAR CARTILAGE OF OTHER AND UNSPECIFIED SITES	bone	C41.4	M8000.3	9	Clinical investigation	8	90
101	Female	2015	Bone marrow	lymphoid leukemias	C42.1	M9835.3	9	Clinical investigation	8	90	0
106	Female	2015	Bone marrow	Myeloid leukaemia	C42.1	M9861.3	9	Clinical investigation	8	90	0
108	Female	2015	Bone marrow	Myeloid leukaemia	C42.1	M9874.3	9	Pathology	8	90	0
110	Female	2017	Bone marrow	lymphoid leukemias	C42.1	M9835.3	9	Cytology report	8	90	0
111	Female	2014	Skin of other and unspecified parts of face	other skin	C44.3	M8090.3	9	Pathology	8	90
113	Female	2015	Connective, subcutaneous and other soft tissues of head, face, and neck (	connective and soft tissue	C49.0	M8000.3	9	Clinical investigation	8	90
115	Female	2014	OVARY	ovary	C56.9	M8000.3	9	Clinical investigation	8	90
116	Female	2014	KIDNEY	kidney	C64.9	M8960.3	9	Pathology	8	90
117	Female	2017	Thorax, NOS	(O&U)	C76.1	M9500.3	3	Pathology	8	90
118	Female	2014	Pelvis, NOS	(O&U)	C76.3	M8000.3	9	Clinical investigation	8	90
120	Female	2014	UNKNOWN PRIMARY SITE	(O&U)	C80.9	M8010.3	9	Pathology	8	90
122	Female	2014	UNKNOWN PRIMARY SITE	(O&U)	C80.9	M8000.3	9	Death Certificate	8	90
124	Female	2015	Bone marrow	neopelasm	C42.1	M8000.3	9	Death Certificate	8	0
126	Female	2014	Spinal cord	Brain, nervous system	C72.0	M9500.3	3	Pathology	8	0
134	Female	2014	RETROPERITONEUM AND PERITONEUM	retroperitoneum and peritoneum	C48.0	M8000.3	9	Clinical investigation	8	188
139	Female	2014	BRAIN	Brain, nervous system	C71.9	M8000.3	9	Clinical investigation	8	192
141	Female	2015	BRAIN	Brain, nervous system	C71.9	M8000.3	9	Clinical investigation	8	192
144	Female	2015	Abdomen, NOS	(O&U)	C76.2	M8000.3	9	Clinical investigation	8	215
151	Female	2015	BONES, JOINTS AND ARTICULAR CARTILAGE OF OTHER AND UNSPECIFIED SITES	bone	C41.4	M8000.3	9	Clinical investigation	8	298
152	Female	2014	Connective, subcutaneous and other soft tissues of upper limb and shoulder	connective and soft tissue	C49.1	M8000.3	9	Clinical investigation	8	298
153	Female	2014	BRAIN	Brain, nervous system	C71.9	M8000.3	9	Clinical investigation	8	298
154	Female	2014	BRAIN	Brain, nervous system	C71.9	M9380.3	3	Pathology	9	52
155	Female	2015	THYROID GLAND	Thyroid	C73.9	M8050.3	2	Pathology	9	52
157	Female	2015	Bone marrow	leukaemia unspecified	C42.1	M9800.3	9	Clinical investigation	10	288	0
158	Female	2014	Lymph node	non-hodgkin lymphomas	C77.9	M9590.3	9	Clinical investigation	10	288	0
160	Female	2015	Pelvis, NOS	(O&U)	C76.3	M9080.3	2	Pathology	11	316
163	Female	2015	Bone marrow	lymphoid leukemias	C42.1	M9835.3	9	Pathology	11	221	0
164	Female	2015	Pelvis, NOS	(O&U)	C76.3	M9080.3	1	Pathology	11	357
168	Female	2015	LIVER AND INTRAHEPATIC BILE DUCTS	liver	C22.0	M8002.3	9	Pathology	11	268
169	Female	2015	RETROPERITONEUM AND PERITONEUM	retroperitoneum and peritoneum	C48.0	M9080.3	9	Pathology	11	268
171	Female	2015	Connective, subcutaneous and other soft tissues of lower limb and hip	connective and soft tissue	C49.2	M8910.3	9	Pathology	11	268
172	Female	2015	Connective, subcutaneous and other soft tissues of head, face, and neck	connective and soft tissue	C49.9	M8811.3	1	Pathology	11	268
174	Female	2017	Long bones of lower limb and associated joints	bone	C40.2	M8000.3	9	Pathology	12	48
177	Female	2017	BRAIN	Brain, nervous system	C71.9	M8000.3	9	Clinical investigation	12	48
179	Female	2014	THYROID GLAND	Thyroid	C73.9	M8020.3	4	Pathology	12	48
180	Female	2014	OTHER AND ILL-DEFINED SITES WITHIN RESPIRATORY SYSTEM AND INTRATHORACIC ORGANS	(O&U)	C39.8	M8000.3	9	Death Certificate	12	0
181	Female	2017	BRAIN	Brain, nervous system	C71.9	M8000.3	9	Pathology	12	196
182	Female	2017	Bone marrow	Myeloproliferative disorders	C42.1	M9962.3	9	Pathology	12	349
184	Female	2015	SKIN	other skin	C44.9	M8090.3	9	Pathology	13	36
185	Female	2015	Conjunctiva	Eye	C69.0	M8000.3	9	Clinical investigation	13	36
186	Female	2014	Bone marrow	leukaemia unspecified	C42.1	M9800.3	9	Clinical investigation	13	1	0
187	Female	2015	Retina	Eye	C69.2	M9511.3	1	Pathology	13	44
188	Female	2015	Abdomen, NOS	(O&U)	C76.2	M8000.3	9	Clinical investigation	13	60
192	Female	2015	BRAIN	Brain, nervous system	C71.9	M9400.3	9	Pathology	13	0
195	Female	2014	UNKNOWN PRIMARY SITE	(O&U)	C80.9	M9080.3	1	Pathology	13	0
196	Female	2017	Lymph node	non-hodgkin lymphomas	C77.9	M9590.3	9	Death Certificate	13	387	0
197	Female	2014	KIDNEY	kidney	C64.9	M8960.3	9	Pathology	13	124
200	Female	2014	BRAIN	Brain, nervous system	C71.9	M8000.3	9	Death Certificate	13	124
203	Female	2017	Abdomen, NOS	(O&U)	C76.2	M8000.3	9	Clinical investigation	13	124
206	Female	2015	UNKNOWN PRIMARY SITE	(O&U)	C80.9	M8000.3	9	Pathology	13	124
207	Female	2014	OVARY	ovary	C56.9	M8000.3	9	Clinical investigation	13	140
209	Female	2017	Bone marrow	lymphoid leukemias	C42.1	M9835.3	9	Cytology report	13	181	0
211	Female	2017	SPINAL CORD, CRANIAL NERVES, AND OTHER PARTS OF CENTRAL NERVOUS	Brain, nervous system	C72.9	M8000.3	9	Death Certificate	13	181
213	Female	2017	ADRENAL GLAND	Adrenal gland	C74.9	M9500.3	9	Pathology	13	193
214	Female	2015	LIVER AND INTRAHEPATIC BILE DUCTS	liver	C22.0	M8000.3	9	Death Certificate	13	194
216	Female	2014	HEMATOPOIETIC AND RETICULOENDOTHELIAL SYSTEMS	neopelasm	C42.0	M8000.3	9	Clinical investigation	14	158
217	Female	2014	PALATE	mouth	C05.9	M8000.3	9	Clinical investigation	15	174
221	Female	2014	RETROPERITONEUM AND PERITONEUM	retroperitoneum and peritoneum	C48.2	M8000.3	9	Death Certificate	16	323
223	Female	2017	ADRENAL GLAND	Adrenal gland	C74.9	M8000.3	9	Clinical investigation	16	334
224	Female	2014	Anterior 2/3 of tongue, NOS	tongue	C02.3	M8000.3	9	Death Certificate	16	154
226	Female	2014	ESOPHAGUS	oesophagus	C15.9	M8070.3	9	Death Certificate	16	154
228	Female	2014	Bone marrow	neopelasm	C42.1	M8002.3	9	Pathology	16	154
229	Female	2017	Bone marrow	leukaemia unspecified	C42.1	M9800.3	9	Death Certificate	16	154	0
231	Female	2015	Lingual tonsil	tongue	C02.4	M8000.3	9	Death Certificate	16	337
232	Female	2017	STOMACH	stomach	C16.9	M8000.3	9	Death Certificate	16	337
233	Female	2015	Overlapping lesion of brain and other parts of central nervous system	Brain, nervous system	C72.8	M8000.3	9	Pathology	16	337
235	Female	2017	Upper respiratory tract, NOS	(O&U)	C39.0	M8000.3	9	Clinical investigation	16	338
236	Female	2017	OTHER AND ILL-DEFINED SITES WITHIN RESPIRATORY SYSTEM AND INTRATHORACIC ORGANS	(O&U)	C39.8	M8000.3	9	Clinical investigation	16	338
237	Female	2017	BRAIN	Brain, nervous system	C71.9	M8000.3	3	Clinical investigation	16	338
239	Female	2017	ADRENAL GLAND	Adrenal gland	C74.9	M9490.3	9	Pathology	16	414
241	Female	2014	BRONCHUS AND LUNG	trachea, bronchus and lung	C34.9	M8000.3	9	Death Certificate	17	302
243	Female	2014	HEMATOPOIETIC AND RETICULOENDOTHELIAL SYSTEMS	immunoproliferativediseases	C42.0	M9761.3	9	Death Certificate	17	302
245	Female	2014	SPINAL CORD, CRANIAL NERVES, AND OTHER PARTS OF CENTRAL NERVOUS	Brain, nervous system	C72.9	M8000.3	9	Death Certificate	17	302
246	Female	2017	Connective, subcutaneous and other soft tissues of trunk NOS	connective and soft tissue	C49.6	M8800.3	1	Pathology	17	386
248	Female	2014	Bone marrow	lymphoid leukemias	C42.1	M9835.3	9	Cytology report	17	0	0
249	Female	2015	Bone marrow	leukaemia unspecified	C42.1	M9800.3	9	Clinical investigation	17	0	0
250	Female	2015	OVARY	ovary	C56.9	M9080.3	9	Clinical investigation	17	0
253	Female	2017	Connective, subcutaneous and other soft tissues of lower limb and hip	connective and soft tissue	C49.2	M8900.3	9	Pathology	17	95
258	Female	2014	LIVER AND INTRAHEPATIC BILE DUCTS	liver	C22.0	M8970.3	9	Pathology	17	328
265	Female	2017	OTHER AND ILL-DEFINED DIGESTIVE ORGANS	(O&U)	C26.0	M8000.3	9	Death Certificate	17	157
268	Female	2014	Bone marrow	Myeloid leukaemia	C42.1	M9861.3	9	Clinical investigation	17	195	0
270	Female	2017	Bone marrow	lymphoid leukemias	C42.1	M9835.3	9	Pathology	17	195	0
274	Female	2014	BREAST	breast	C50.9	M8000.3	9	Death Certificate	17	195
278	Female	2014	BREAST	breast	C50.9	M8000.3	9	Death Certificate	17	195
281	Female	2014	OVARY	ovary	C56.9	M8000.3	9	Death Certificate	17	195
285	Female	2014	Retina	Eye	C69.2	M9510.3	9	Clinical investigation	17	195
289	Female	2017	BRAIN	Brain, nervous system	C71.9	M8000.3	9	Clinical investigation	17	195
290	Female	2014	THYROID GLAND	Thyroid	C73.9	M8260.3	9	Pathology	17	195
301	Female	2015	ADRENAL GLAND	Adrenal gland	C74.9	M9500.3	9	Clinical investigation	17	195
305	Female	2014	OTHER AND ILL-DEFINED SITES WITHIN RESPIRATORY SYSTEM AND INTRATHORACIC ORGANS	(O&U)	C39.9	M8000.3	9	Death Certificate	17	356
306	Female	2014	BRAIN	Brain, nervous system	C71.9	M8000.3	9	Death Certificate	17	356
307	Female	2017	Abdomen, NOS	(O&U)	C76.2	M9085.3	9	Pathology	17	244
311	Female	2014	RETROPERITONEUM AND PERITONEUM	retroperitoneum and peritoneum	C48.1	M8000.3	9	Pathology	17	252
318	Female	2017	KIDNEY	kidney	C64.9	M8000.3	9	Clinical investigation	17	252
319	Female	2014	BRONCHUS AND LUNG	trachea, bronchus and lung	C34.9	M8000.3	9	Death Certificate	17	365
321	Female	2014	Upper respiratory tract, NOS	(O&U)	C39.0	M8000.3	9	Death Certificate	17	365
323	Female	2014	Upper respiratory tract, NOS	(O&U)	C39.0	M8000.3	9	Death Certificate	17	365
329	Female	2014	MENINGES	Brain, nervous system	C70.9	M8000.3	9	Death Certificate	17	365
334	Female	2014	GALLBLADDER	gallbladder etc.	C23.9	M8000.3	9	Death Certificate	17	372
335	Female	2015	Abdomen, NOS	(O&U)	C76.2	M8832.3	9	Pathology	18	217
336	Female	2017	Bone marrow	leukaemia unspecified	C42.1	M9800.3	9	Death Certificate	19	220	0
337	Female	2017	Bone marrow	leukaemia unspecified	C42.1	M9800.3	9	Pathology	19	220	0
346	Female	2017	KIDNEY	kidney	C64.9	M8960.3	9	Pathology	19	220
347	Female	2015	Overlapping lesion of ill-defined sites	(O&U)	C76.8	M8000.1	9	Pathology	20	47
348	Female	2015	RECTUM	rectum	C20.9	M8140.3	9	Pathology	20	171
349	Female	2014	SMALL INTESTINE	small intestine	C17.9	M8140.3	9	Death Certificate	21	98
351	Female	2014	Connective, subcutaneous and other soft tissues of head, face, and neck	connective and soft tissue	C49.9	M8000.3	9	Death Certificate	21	333
353	Female	2017	Bone marrow	Myeloid leukaemia	C42.1	M9872.3	9	Pathology	21	155	0
357	Female	2014	Bone marrow	lymphoid leukemias	C42.1	M9835.3	9	Clinical investigation	21	355	0
360	Female	2015	KIDNEY	kidney	C64.9	M9500.3	9	Pathology	21	230
363	Female	2014	BRAIN	Brain, nervous system	C71.9	M8000.3	9	Clinical investigation	21	230
370	Female	2015	BRAIN	Brain, nervous system	C71.9	M9440.3	9	Pathology	21	230
373	Female	2015	Lymph nodes of axilla or arm	non-hodgkin lymphomas	C77.3	M9590.3	4	Pathology	21	230	0
374	Female	2017	Overlapping lesion of bones, joints and articular cartilage of limbs	bone	C40.8	M8000.3	9	Death Certificate	21	238
375	Female	2014	Bone marrow	lymphoid leukemias	C42.1	M9835.3	9	Clinical investigation	23	383	0
379	Female	2015	Connective, subcutaneous and other soft tissues of head, face, and neck	connective and soft tissue	C49.9	M8910.3	9	Pathology	23	237
381	Female	2014	Bone marrow	leukaemia unspecified	C42.1	M9800.3	9	Pathology	24	28	0
392	Female	2015	BRAIN	Brain, nervous system	C71.9	8000.3	9	Clinical investigation	24	28
395	Female	2016	Bone marrow	lymphoid leukemias	C42.1	M9835.3	9	Pathology	24	85	0
397	Female	2015	Bone marrow	lymphoid leukemias	C42.1	9835.3	9	Pathology	24	-1	0
398	Female	2015	BRAIN	Brain, nervous system	C71.9	8000.3	9	Clinical investigation	24	202
399	Female	2017	RETROPERITONEUM AND PERITONEUM	retroperitoneum and peritoneum	C48.0	M8000.3	9	Clinical investigation	24	202
400	Female	2016	STOMACH	stomach	C16.9	M8000.3	9	Death Certificate	24	232
401	Female	2015	Malignant neoplasm of other and unspecified urinary organs	Other urinary organs	C68	8000.3	9	Clinical investigation	24	245
405	Female	2014	Bone marrow	leukaemia unspecified	C42.1	M9800.3	9	Pathology	24	250	0
406	Female	2016	Bone marrow	immunoproliferativediseases	C42.1	M9760.3	9	Pathology	24	250
408	Female	2017	Bone marrow	Myeloproliferative disorders	C42.1	M9975.3	9	Pathology	24	250
410	Female	2017	SPINAL CORD, CRANIAL NERVES, AND OTHER PARTS OF CENTRAL NERVOUS	Brain, nervous system	C72.9	M8000.3	9	Death Certificate	25	18
411	Female	2017	Orbit, NOS	Eye	C69.6	M8002.3	9	Pathology	25	145
414	Female	2015	Head, face or neck, NOS	(O&U)	C76.0	M8000.3	9	Clinical investigation	25	145
415	Female	2015	Lower gum	mouth	C03.1	M8000.3	9	Pathology	26	109
418	Female	2015	KIDNEY	kidney	C64.9	M8960.3	9	Pathology	27	31
420	Female	2014	UNKNOWN PRIMARY SITE	(O&U)	C80.9	M8000.3	9	Clinical investigation	27	31
421	Female	2015	Bone marrow	Myeloid leukaemia	C42.1	M9872.3	9	Cytology report	27	88	0
422	Female	2015	Bone marrow	Myeloid leukaemia	C42.1	M9861.3	9	Pathology	27	88	0
425	Female	2015	Mediastinum, NOS	other thoracic organs	C38.3	M8000.3	3	Pathology	27	159
427	Female	2014	Skin of upper limb and shoulder	kaposi sarcoma	C44.6	M9140.3	9	Pathology	27	213
428	Female	2017	ADRENAL GLAND	Adrenal gland	C74.9	M9500.3	9	Pathology	27	290
431	Female	2014	HEMATOPOIETIC AND RETICULOENDOTHELIAL SYSTEMS	lymphoid leukemias	C42.0	M9827.3	9	Clinical investigation	28	7	0
434	Female	2017	EYE AND ADNEXA	Eye	C69.9	M8000.3	9	Clinical investigation	28	7
435	Female	2015	BRAIN	Brain, nervous system	C71.9	M8000.3	9	Death Certificate	28	7
438	Female	2015	Lymph node	(O&U)	C77.9	M8000.3	9	Death Certificate	28	114
439	Female	2015	UNKNOWN PRIMARY SITE	(O&U)	C80.9	M8000.3	9	Clinical investigation	28	161
440	Female	2014	VAGINA	vagina	C52.9	M9071.3	9	Pathology	29	241
444	Female	2014	Skin of trunk	other skin	C44.5	M8002.3	9	Pathology	29	0
446	Female	2017	Bone marrow	leukaemia unspecified	C42.1	M9800.3	9	Clinical investigation	29	417	0
447	Female	2017	ADRENAL GLAND	Adrenal gland	C74.9	M9500.3	3	Pathology	29	218
453	Female	2014	KIDNEY	kidney	C64.9	M8960.3	9	Clinical investigation	30	91
454	Female	2014	Bone marrow	leukaemia unspecified	C42.1	M9800.3	9	Clinical investigation	30	269	0
455	Female	2014	Bone marrow	leukaemia unspecified	C42.1	M9800.3	9	Death Certificate	30	297	0
458	Female	2017	ADRENAL GLAND	Adrenal gland	C74.9	M8000.3	9	Pathology	30	297
459	Female	2017	Pelvis, NOS	(O&U)	C76.3	M9071.3	9	Pathology	30	297
461	Female	2017	Bone marrow	leukaemia unspecified	C42.1	M9800.3	9	Clinical investigation	31	299	0
462	Female	2014	KIDNEY	kidney	C64.9	M8960.3	9	Pathology	31	299
464	Female	2015	KIDNEY	kidney	C64.9	M8960.3	1	Pathology	31	299
476	Female	2017	Pelvis, NOS	(O&U)	C76.3	M9080.3	9	Pathology	31	299
477	Female	2015	BRAIN	Brain, nervous system	C71.6	M9470.3	9	Pathology	3	8
478	Female	2015	Rib, sternum, clavicle and associated joints	bone	C41.3	M8800.3	9	Clinical investigation	3	74
480	Female	2015	Bone marrow	leukaemia unspecified	C42.1	M9800.3	9	Clinical investigation	3	406	1
481	Female	2017	Other ill-defined sites	(O&U)	C76.7	M8000.3	9	Death Certificate	3	374
482	Female	2017	LIVER AND INTRAHEPATIC BILE DUCTS	liver	C22.0	M8000.3	9	Clinical investigation	4	9
488	Female	2014	Bone marrow	lymphoid leukemias	C42.1	M9835.3	9	Clinical investigation	4	26	1
497	Female	2014	Bone marrow	lymphoid leukemias	C42.1	M9835.3	9	Clinical investigation	4	26	1
498	Female	2017	Bone marrow	lymphoid leukemias	C42.1	M9835.3	9	Pathology	4	26	1
505	Female	2017	Bone marrow	lymphoid leukemias	C42.1	M9835.3	9	Pathology	4	26	1
508	Female	2014	KIDNEY	kidney	C64.9	M8000.3	9	Clinical investigation	4	26
510	Female	2017	KIDNEY	kidney	C64.9	M8960.3	9	Pathology	4	26
515	Female	2017	Retina	Eye	C69.2	M8000.3	9	Clinical investigation	4	26
516	Female	2014	BRAIN	Brain, nervous system	C71.9	M9473.3	9	Pathology	4	26
524	Female	2017	BRAIN	Brain, nervous system	C71.9	M9400.3	9	Clinical investigation	4	26
526	Female	2017	BRAIN	Brain, nervous system	C71.6	M9470.3	9	Pathology	4	306
527	Female	2014	VAGINA	vagina	C52.9	M8000.3	9	Clinical investigation	4	310
530	Female	2017	Bone marrow	lymphoid leukemias	C42.1	M9835.3	9	Cytology report	4	0	1
534	Female	2015	KIDNEY	kidney	C64.9	M8960.3	9	Pathology	4	115
535	Female	2017	HEMATOPOIETIC AND RETICULOENDOTHELIAL SYSTEMS	Myeloid leukaemia	C42.0	M9896.3	9	Cytology report	4	190	1
537	Female	2017	ADRENAL GLAND	Adrenal gland	C74.9	M9500.3	9	Clinical investigation	4	190
548	Female	2015	Labium majus	vulva	C51.0	M8000.3	9	Clinical investigation	4	210
554	Female	2017	UNKNOWN PRIMARY SITE	(O&U)	C80.9	M8806.3	9	Cytology report	4	224
557	Female	2015	Bone marrow	Myeloid leukaemia	C42.1	M9861.3	9	Cytology report	4	254	1
559	Female	2015	BRAIN	Brain, nervous system	C71.9	M8000.3	9	Death Certificate	4	254
562	Female	2014	ADRENAL GLAND	Adrenal gland	C74.9	M9500.3	9	Pathology	4	254
563	Female	2014	ADRENAL GLAND	Adrenal gland	C74.9	M9500.3	9	Pathology	5	160
566	Female	2015	LIVER AND INTRAHEPATIC BILE DUCTS	liver	C22.0	M8000.3	9	Clinical investigation	5	401
567	Female	2015	LIVER AND INTRAHEPATIC BILE DUCTS	liver	C22.0	M8000.3	9	Pathology	5	228
568	Female	2014	Bone marrow	Myeloid leukaemia	C42.1	M9910.3	9	Clinical investigation	5	228	1
574	Female	2014	Bone marrow	lymphoid leukemias	C42.1	M9835.3	9	Cytology report	5	228	1
577	Female	2015	BRAIN	Brain, nervous system	C71.6	M9392.3	9	Pathology	5	228
581	Female	2015	Optic nerve	Brain, nervous system	C72.3	M9380.3	9	Pathology	5	228
584	Female	2017	LIVER AND INTRAHEPATIC BILE DUCTS	liver	C22.0	M8000.3	9	Pathology	1	83
592	Female	2014	BRONCHUS AND LUNG	trachea, bronchus and lung	C34.9	M8000.3	9	Death Certificate	1	83
595	Female	2017	BONES, JOINTS AND ARTICULAR CARTILAGE OF OTHER AND UNSPECIFIED SITES	bone	C41.4	M8000.3	9	Pathology	1	83
597	Female	2015	Connective, subcutaneous and other soft tissues of lower limb and hip	connective and soft tissue	C49.2	M8801.3	9	Death Certificate	1	83
600	Female	2014	Connective, subcutaneous and other soft tissues of head, face, and neck	connective and soft tissue	C49.9	M8910.3	9	Pathology	1	83
605	Female	2015	ADRENAL GLAND	Adrenal gland	C74.9	M9500.3	9	Pathology	1	83
609	Female	2017	Lymph node	(O&U)	C77.9	M8000.3	9	Death Certificate	1	83
610	Female	2017	BRAIN	Brain, nervous system	C71.6	M9471.3	9	Pathology	1	200
618	Female	2014	Malignant neoplasm of other and unspecified parts of mouth	mouth	C06.0	M8000.3	9	Death Certificate	1	262
619	Female	2014	Ciliary body	Eye	C69.4	M8000.3	9	Clinical investigation	1	262
625	Female	2015	PAROTID GLAND	salivary glands	C07.9	M8200.3	9	Clinical investigation	2	14
629	Female	2015	Bone marrow	Myeloid leukaemia	C42.1	M9861.3	9	Cytology report	2	14	1
633	Female	2017	Bone marrow	Myeloid leukaemia	C42.1	M9861.3	9	Pathology	2	14	1
635	Female	2014	SPINAL CORD, CRANIAL NERVES, AND OTHER PARTS OF CENTRAL NERVOUS	Brain, nervous system	C72.9	M8000.3	9	Clinical investigation	2	14
641	Female	2014	Abdomen, NOS	(O&U)	C76.2	M8000.3	9	Clinical investigation	2	14
643	Female	2014	BRAIN	Brain, nervous system	C71.9	M8000.3	9	Death Certificate	2	314
645	Female	2017	Mediastinum, NOS	other thoracic organs	C38.3	M9500.3	3	Pathology	2	100
655	Female	2014	BRAIN	Brain, nervous system	C71.9	M8000.3	9	Death Certificate	2	100
656	Female	2014	KIDNEY	kidney	C64.9	M9500.3	9	Pathology	2	168
657	Female	2015	ADRENAL GLAND	Adrenal gland	C74.9	M9500.3	3	Pathology	2	168
658	Female	2015	KIDNEY	kidney	C64.9	M8960.3	9	Pathology	2	173
661	Female	2014	KIDNEY	kidney	C64.9	M8000.3	9	Clinical investigation	2	184
662	Female	2017	KIDNEY	kidney	C64.9	M8960.3	1	Pathology	2	256
663	Female	2017	Lymph node	(O&U)	C77.9	M8000.3	9	Death Certificate	2	275
668	Female	2017	Bone marrow	lymphoid leukemias	C42.1	M9836.3	9	Pathology	7	67	1
670	Female	2014	Abdomen, NOS	(O&U)	C76.2	M9500.3	9	Pathology	7	67
675	Female	2014	OTHER AND UNSPECIFIED PARTS OF TONGUE	tongue	C02.9	M8000.3	9	Death Certificate	7	126
676	Female	2014	Bone marrow	lymphoid leukemias	C42.1	M9835.3	9	Pathology	7	235	1
680	Female	2015	BRAIN	Brain, nervous system	C71.9	M9420.3	9	Pathology	7	249
682	Female	2017	Bone marrow	lymphoid leukemias	C42.1	M9835.3	9	Clinical investigation	8	23	1
683	Female	2014	KIDNEY	kidney	C64.9	M8960.3	9	Pathology	8	23
687	Female	2014	Abdomen, NOS	(O&U)	C76.2	M8000.3	9	Clinical investigation	8	23
688	Female	2017	UNKNOWN PRIMARY SITE	(O&U)	C80.9	M8000.3	9	Death Certificate	8	23
690	Female	2014	Bone marrow	leukaemia unspecified	C42.1	M9800.3	9	Death Certificate	8	76	1
694	Female	2015	KIDNEY	kidney	C64.9	M8000.3	9	Pathology	8	76
695	Female	2015	ADRENAL GLAND	Adrenal gland	C74.9	M9490.3	9	Pathology	8	76
700	Female	2015	Lower limb, NOS	(O&U)	C76.5	M8900.3	9	Pathology	8	76
704	Female	2014	Anterior mediastinum	other thoracic organs	C38.1	M8000.3	9	Clinical investigation	8	90
709	Female	2014	Mediastinum, NOS	other thoracic organs	C38.3	M9500.3	9	Pathology	8	90
715	Female	2015	Mediastinum, NOS	other thoracic organs	C38.3	M8000.3	9	Clinical investigation	8	90
717	Female	2017	HEART, MEDIASTINUM, AND PLEURA	other thoracic organs	C38.8	M8000.3	9	Death Certificate	8	90
719	Female	2014	BONES, JOINTS AND ARTICULAR CARTILAGE OF OTHER AND UNSPECIFIED SITES	bone	C41.4	M8000.3	9	Clinical investigation	8	90
722	Female	2014	Bone marrow	Myeloid leukaemia	C42.1	M9861.3	9	Clinical investigation	8	90	1
730	Female	2015	Bone marrow	lymphoid leukemias	C42.1	M9820.3	9	Pathology	8	90	1
743	Female	2015	Bone marrow	Myeloid leukaemia	C42.1	M9872.3	9	Cytology report	8	90	1
744	Female	2017	Bone marrow	lymphoid leukemias	C42.1	M9835.3	9	Cytology report	8	90	1
746	Female	2017	Bone marrow	leukaemia unspecified	C42.1	M9801.3	9	Cytology report	8	90	1
748	Female	2014	BREAST	breast	C50.9	M8500.3	9	Pathology	8	90
752	Female	2014	KIDNEY	kidney	C64.9	M8960.3	9	Pathology	8	90
760	Female	2014	KIDNEY	kidney	C64.9	M8000.3	9	Clinical investigation	8	90
762	Female	2017	KIDNEY	kidney	C64.9	M8960.3	1	Pathology	8	90
767	Female	2017	KIDNEY	kidney	C64.9	M8960.3	9	Pathology	8	90
768	Female	2014	BLADDER	Bladder	C67.9	M8910.3	9	Pathology	8	90
770	Female	2014	Retina	Eye	C69.2	M9511.3	9	Pathology	8	90
771	Female	2015	Retina	Eye	C69.2	M9510.3	9	Clinical investigation	8	90
773	Female	2014	EYE AND ADNEXA	Eye	C69.9	M9510.3	9	Pathology	8	90
777	Female	2015	BRAIN	Brain, nervous system	C71.6	M9391.3	9	Pathology	8	90
778	Female	2015	BRAIN	Brain, nervous system	C71.9	M9391.3	9	Pathology	8	90
779	Female	2014	Spinal cord	Brain, nervous system	C72.0	M9490.3	9	Pathology	8	90
780	Female	2017	Spinal cord	Brain, nervous system	C72.0	M9500.3	3	Pathology	8	90
783	Female	2015	Optic nerve	Brain, nervous system	C72.3	M8000.3	9	Clinical investigation	8	90
784	Female	2015	Thorax, NOS	(O&U)	C76.1	M8806.3	9	Clinical investigation	8	90
786	Female	2014	LIVER AND INTRAHEPATIC BILE DUCTS	liver	C22.0	M8970.3	9	Pathology	8	0
787	Female	2014	Bone marrow	leukaemia unspecified	C42.1	M9801.3	9	Pathology	8	0	1
788	Female	2014	Connective, subcutaneous and other soft tissues of head, face, and neck (	connective and soft tissue	C49.0	M8000.3	9	Pathology	8	0
791	Female	2014	Connective, subcutaneous and other soft tissues of abdomen	connective and soft tissue	C49.4	M9500.3	9	Pathology	8	0
793	Female	2014	ADRENAL GLAND	Adrenal gland	C74.9	M9500.3	9	Pathology	8	0
795	Female	2014	Pelvis, NOS	(O&U)	C76.3	M9071.3	9	Pathology	8	0
797	Female	2014	Retina	Eye	C69.2	M9510.3	1	Pathology	8	130
798	Female	2015	BRAIN	Brain, nervous system	C71.6	M9470.3	9	Pathology	8	152
799	Female	2017	UNKNOWN PRIMARY SITE	(O&U)	C80.9	M8000.3	9	Death Certificate	8	152
802	Female	2017	UNKNOWN PRIMARY SITE	(O&U)	C80.9	M8000.3	9	Death Certificate	8	152
805	Female	2014	Bone marrow	lymphoid leukemias	C42.1	M9835.3	9	Clinical investigation	8	188	1
806	Female	2015	Spinal cord	Brain, nervous system	C72.0	M8002.3	9	Pathology	8	215
807	Female	2014	BRAIN	Brain, nervous system	C71.9	M8000.3	9	Pathology	8	298
811	Female	2017	BRAIN	Brain, nervous system	C71.9	M8000.3	9	Death Certificate	8	298
815	Female	2014	ADRENAL GLAND	Adrenal gland	C74.0	M8002.3	1	Pathology	9	11
816	Female	2014	ADRENAL GLAND	Adrenal gland	C74.9	M8000.3	9	Pathology	9	11
823	Female	2014	Lymph node	non-hodgkin lymphomas	C77.9	M9591.3	9	Clinical investigation	9	203	1
825	Female	2017	Bone marrow	lymphoid leukemias	C42.1	M9835.3	9	Pathology	10	312	1
826	Female	2017	Bone marrow	lymphoid leukemias	C42.1	M9835.3	9	Pathology	10	72	1
827	Female	2017	Bone marrow	lymphoid leukemias	C42.1	M9835.3	9	Pathology	10	72	1
829	Female	2017	Bone marrow	lymphoid leukemias	C42.1	M9835.3	9	Pathology	10	72	1
830	Female	2017	BRAIN	Brain, nervous system	C71.9	M8000.3	9	Clinical investigation	10	346
835	Female	2017	KIDNEY	kidney	C64.9	M8000.3	9	Clinical investigation	10	214
838	Female	2015	LIVER AND INTRAHEPATIC BILE DUCTS	liver	C22.0	M8970.3	9	Pathology	10	288
840	Female	2014	Bone marrow	leukaemia unspecified	C42.1	M9800.3	9	Clinical investigation	10	288	1
844	Female	2014	Frontal lobe	Brain, nervous system	C71.0	M9391.3	9	Clinical investigation	11	221
846	Female	2014	Bone marrow	lymphoid leukemias	C42.1	M9823.3	9	Pathology	11	268	1
849	Female	2014	Bone marrow	lymphoid leukemias	C42.1	M9835.3	9	Pathology	11	268	1
850	Female	2015	Bone marrow	lymphoid leukemias	C42.1	M9835.3	6	Pathology	11	268	1
851	Female	2014	Spinal cord	Brain, nervous system	C72.0	M9500.3	9	Pathology	11	268
853	Female	2015	ADRENAL GLAND	Adrenal gland	C74.9	M9500.3	9	Pathology	11	268
855	Female	2015	KIDNEY	kidney	C64.9	M9500.3	3	Pathology	11	292
856	Female	2015	UNKNOWN PRIMARY SITE	(O&U)	C80.9	M8002.3	9	Pathology	11	292
859	Female	2014	LIVER AND INTRAHEPATIC BILE DUCTS	liver	C22.0	M8970.3	9	Pathology	12	196
860	Female	2014	Bone marrow	Myeloid leukaemia	C42.1	M9840.3	9	Clinical investigation	13	36	1
861	Female	2015	KIDNEY	kidney	C64.9	M8960.3	9	Pathology	13	36
866	Female	2015	KIDNEY	kidney	C64.9	M8000.3	9	Clinical investigation	13	36
867	Female	2015	KIDNEY	kidney	C64.9	M8960.3	9	Pathology	13	36
870	Female	2015	KIDNEY	kidney	C64.9	M8000.3	9	Clinical investigation	13	36
872	Female	2015	Retina	Eye	C69.2	M8000.3	9	Clinical investigation	13	36
873	Female	2015	BRAIN	Brain, nervous system	C71.6	M9470.3	9	Pathology	13	36
875	Female	2017	ADRENAL GLAND	Adrenal gland	C74.9	M9500.3	9	Pathology	13	36
877	Female	2014	Pelvis, NOS	(O&U)	C76.3	M9500.3	9	Pathology	13	36
880	Female	2014	Lymph node	non-hodgkin lymphomas	C77.9	M9590.3	9	Clinical investigation	13	36	1
882	Female	2015	Lymph node	non-hodgkin lymphomas	C77.9	M9590.3	9	Clinical investigation	13	36	1
883	Female	2015	Bone marrow	leukaemia unspecified	C42.1	M9800.3	9	Death Certificate	13	38	1
886	Female	2014	Cerebral meninges	Brain, nervous system	C71.1	M9420.3	2	Pathology	13	38
887	Female	2017	Lymph node	hodgkin lymphoma	C77.9	M9650.3	9	Pathology	13	38	1
888	Female	2014	KIDNEY	kidney	C64.9	M8960.3	9	Pathology	13	44
892	Female	2017	KIDNEY	kidney	C64.9	M8960.3	9	Pathology	13	64
894	Female	2014	Connective and soft tissue of pelvis	connective and soft tissue	C49.5	M9500.3	9	Pathology	13	0
898	Female	2015	BRAIN	Brain, nervous system	C71.6	M9471.3	9	Pathology	13	0
905	Female	2017	Abdomen, NOS	(O&U)	C76.2	M8000.3	9	Clinical investigation	13	112
907	Female	2014	Pelvis, NOS	(O&U)	C76.3	M8000.3	9	Pathology	13	124
908	Female	2015	Bone marrow	lymphoid leukemias	C42.1	M9835.3	9	Cytology report	13	140	1
912	Female	2017	Mediastinum, NOS	other thoracic organs	C38.3	M8000.3	9	Clinical investigation	13	222
915	Female	2014	Eyelid	other skin	C44.1	M8000.3	9	Clinical investigation	13	242
917	Female	2015	Occipital lobe	Brain, nervous system	C71.4	M9380.3	9	Pathology	13	242
920	Female	2017	KIDNEY	kidney	C64.9	M8960.3	9	Pathology	14	4
921	Female	2017	HEMATOPOIETIC AND RETICULOENDOTHELIAL SYSTEMS	lymphoid leukemias	C42.0	M9835.3	9	Pathology	14	107	1
922	Female	2015	BRAIN	Brain, nervous system	C71.9	M8000.3	9	Clinical investigation	15	174
925	Female	2015	Optic nerve	Brain, nervous system	C72.3	M8000.3	9	Clinical investigation	15	360
926	Female	2015	HEMATOPOIETIC AND RETICULOENDOTHELIAL SYSTEMS	neopelasm	C42.0	M8000.3	9	Death Certificate	16	39
931	Female	2015	EYE AND ADNEXA	Eye	C69.9	M9510.3	9	Pathology	16	102
933	Female	2015	UNKNOWN PRIMARY SITE	(O&U)	C80.9	M8000.3	9	Clinical investigation	16	102
935	Female	2015	BONES, JOINTS AND ARTICULAR CARTILAGE OF LIMBS	bone	C40.9	M8000.3	9	Clinical investigation	16	391
937	Female	2015	KIDNEY	kidney	C64.9	M8000.3	9	Clinical investigation	16	391
938	Female	2015	Bone marrow	lymphoid leukemias	C42.1	M9835.3	9	Cytology report	16	334	1
940	Female	2014	HYPOPHARYNX	hypopharynx	C13.9	M8000.3	9	Death Certificate	16	154
943	Female	2015	THYMUS	other thoracic organs	C37.9	M8000.3	9	Death Certificate	16	154
944	Female	2017	Mediastinum, NOS	other thoracic organs	C38.3	M9500.3	9	Pathology	16	154
949	Female	2015	OTHER AND ILL-DEFINED SITES WITHIN RESPIRATORY SYSTEM AND INTRATHORACIC ORGANS	(O&U)	C39.9	M8000.3	9	Pathology	16	154
950	Female	2014	Bone marrow	leukaemia unspecified	C42.1	M9800.3	9	Death Certificate	16	154	1
953	Female	2017	Frontal lobe	Brain, nervous system	C71.0	M9400.3	2	Pathology	16	154
955	Female	2017	BRAIN	Brain, nervous system	C71.6	M9470.3	9	Pathology	16	154
960	Female	2014	LIVER AND INTRAHEPATIC BILE DUCTS	liver	C22.0	M8970.3	9	Clinical investigation	16	337
962	Female	2014	KIDNEY	kidney	C64.9	M8960.3	9	Clinical investigation	16	337
963	Female	2014	Anterior 2/3 of tongue, NOS	tongue	C02.3	M8000.3	9	Death Certificate	16	293
967	Female	2014	OTHER AND ILL-DEFINED SITES IN LIP, ORAL CAVITY AND PHARYNX	pharynx unspecified	C14.0	M8000.3	9	Death Certificate	16	293
969	Female	2014	BRONCHUS AND LUNG	trachea, bronchus and lung	C34.9	M8000.3	9	Death Certificate	16	293
971	Female	2015	Retina	Eye	C69.2	M9510.3	9	Pathology	16	293
972	Female	2014	SPINAL CORD, CRANIAL NERVES, AND OTHER PARTS OF CENTRAL NERVOUS	Brain, nervous system	C72.9	M8000.3	9	Death Certificate	17	302
975	Female	2017	UNKNOWN PRIMARY SITE	(O&U)	C80.9	M8010.2	9	Clinical investigation	17	2
978	Female	2015	LIVER AND INTRAHEPATIC BILE DUCTS	liver	C22.0	M8970.3	9	Clinical investigation	17	0
979	Female	2015	Bone marrow	lymphoid leukemias	C42.1	M9836.3	9	Clinical investigation	17	0	1
982	Female	2015	Reticuloendothelial system	(O&U)	C42.3	M9130.3	9	Clinical investigation	17	0
984	Female	2017	Bone marrow	lymphoid leukemias	C42.1	M9836.3	9	Pathology	17	95	1
985	Female	2015	LIVER AND INTRAHEPATIC BILE DUCTS	liver	C22.0	M8970.3	9	Pathology	17	328
989	Female	2015	Bone marrow	leukaemia unspecified	C42.1	M9800.3	9	Clinical investigation	17	328	1
996	Female	2015	HEART, MEDIASTINUM, AND PLEURA	other thoracic organs	C38.0	M8000.3	9	Death Certificate	17	157
998	Female	2015	LIVER AND INTRAHEPATIC BILE DUCTS	liver	C22.0	M8970.3	9	Pathology	17	195
999	Female	2017	Bone marrow	lymphoid leukemias	C42.1	M9836.3	9	Pathology	17	195	1
1000	Female	2017	Bone marrow	lymphoid leukemias	C42.1	M9835.3	9	Pathology	17	195	1
1004	Female	2017	Bone marrow	Myeloid leukaemia	C42.1	M9866.3	9	Pathology	17	195	1
1005	Female	2014	KIDNEY	kidney	C64.9	M8960.3	4	Pathology	17	195
1007	Female	2014	KIDNEY	kidney	C64.9	M8960.3	9	Clinical investigation	17	195
1008	Female	2015	KIDNEY	kidney	C64.9	M8960.3	9	Pathology	17	195
1010	Female	2014	Retina	Eye	C69.2	M9510.3	9	Clinical investigation	17	195
1011	Female	2014	EYE AND ADNEXA	Eye	C69.9	M9512.3	4	Pathology	17	195
1012	Female	2017	BRAIN	Brain, nervous system	C71.6	M9470.3	9	Pathology	17	195
1013	Female	2014	BRAIN	Brain, nervous system	C71.9	M9420.3	9	Pathology	17	195
1016	Female	2015	BRAIN	Brain, nervous system	C71.9	M8000.3	9	Clinical investigation	17	195
1017	Female	2015	BRAIN	Brain, nervous system	C71.9	M9508.3	9	Pathology	17	195
1018	Female	2017	BRAIN	Brain, nervous system	C71.9	M9500.3	9	Pathology	17	195
1020	Female	2017	ADRENAL GLAND	Adrenal gland	C74.9	M9500.3	4	Pathology	17	195
1021	Female	2017	Connective, subcutaneous and other soft tissues of abdomen	connective and soft tissue	C49.4	M8900.3	9	Pathology	17	209
1022	Female	2015	Retina	Eye	C69.2	M9511.3	9	Pathology	17	209
1029	Female	2017	SPINAL CORD, CRANIAL NERVES, AND OTHER PARTS OF CENTRAL NERVOUS	Brain, nervous system	C72.9	M8000.3	9	Death Certificate	17	405
1030	Female	2014	Bone marrow	leukaemia unspecified	C42.1	M9800.3	9	Death Certificate	17	244	1
1031	Female	2014	Bone marrow	Myeloid leukaemia	C42.1	M9861.3	9	Clinical investigation	17	244	1
1033	Female	2015	Bone marrow	leukaemia unspecified	C42.1	M9800.3	9	Death Certificate	17	252	1
1034	Female	2017	Upper respiratory tract, NOS	(O&U)	C39.0	M8000.3	9	Death Certificate	17	365
1036	Female	2015	OVARY	ovary	C56.9	M9071.3	9	Pathology	17	365
1037	Female	2015	Connective, subcutaneous and other soft tissues of lower limb and hip	connective and soft tissue	C49.2	M8910.3	9	Pathology	17	264
1042	Female	2015	OVARY	ovary	C56.9	M9085.3	9	Pathology	17	411
1045	Female	2017	Spinal cord	Brain, nervous system	C72.0	M9420.3	9	Pathology	17	411
1047	Female	2014	KIDNEY	kidney	C64.9	M8960.3	9	Pathology	18	29
1049	Female	2014	Bone marrow	leukaemia unspecified	C42.1	M9800.3	9	Clinical investigation	18	217	1
1051	Female	2017	Bone marrow	leukaemia unspecified	C42.1	M9800.3	9	Pathology	19	220	1
1052	Female	2015	Bone marrow	leukaemia unspecified	C42.1	M9800.3	9	Death Certificate	20	47	1
1054	Female	2014	Bone marrow	myelodysplastic syndromes	C42.1	M9989.3	9	Clinical investigation	21	34	1
1055	Female	2014	Lymph node	non-hodgkin lymphomas	C77.9	M9687.3	9	Death Certificate	21	45	1
1063	Female	2017	Bone marrow	lymphoid leukemias	C42.1	M9835.3	9	Cytology report	21	98	1
1064	Female	2017	Abdomen, NOS	(O&U)	C76.2	M9500.3	9	Clinical investigation	21	98
1066	Female	2017	LIVER AND INTRAHEPATIC BILE DUCTS	liver	C22.0	M8970.3	9	Pathology	21	329
1070	Female	2017	Optic nerve	Brain, nervous system	C72.3	M9380.3	1	Clinical investigation	21	142
1073	Female	2014	Bone marrow	leukaemia unspecified	C42.1	M9801.3	9	Cytology report	21	146	1
1074	Female	2017	Bone marrow	lymphoid leukemias	C42.1	M9835.3	9	Cytology report	21	333	1
1075	Female	2015	NASAL CAVITY AND MIDDLE EAR	nose, sinuses etc.	C30.0	M9522.3	9	Pathology	21	153
1078	Female	2014	LIVER AND INTRAHEPATIC BILE DUCTS	liver	C22.0	M8000.3	9	Pathology	21	155
1082	Female	2014	ADRENAL GLAND	Adrenal gland	C74.9	M8000.3	9	Clinical investigation	21	155
1083	Female	2017	Bone marrow	leukaemia unspecified	C42.1	M9800.3	9	Pathology	21	180	1
1085	Female	2017	Bone marrow	leukaemia unspecified	C42.1	M9800.3	9	Cytology report	21	180	1
1087	Female	2015	Spinal cord	Brain, nervous system	C72.0	M9500.3	3	Pathology	21	189
1088	Female	2017	Pelvis, NOS	(O&U)	C76.3	M9085.3	9	Pathology	21	353
1089	Female	2015	Bone marrow	leukaemia unspecified	C42.1	M9800.3	9	Clinical investigation	21	230	1
1090	Female	2017	Bone marrow	lymphoid leukemias	C42.1	M9835.3	9	Cytology report	21	230	1
1091	Female	2014	Skin of other and unspecified parts of face	other skin	C44.3	M8090.3	9	Clinical investigation	21	230
1092	Female	2015	Connective, subcutaneous and other soft tissues of upper limb and shoulder	connective and soft tissue	C49.1	M9252.3	9	Pathology	21	230
1094	Female	2017	Connective, subcutaneous and other soft tissues of abdomen	connective and soft tissue	C49.4	M9754.3	9	Pathology	21	230
1096	Female	2014	KIDNEY	kidney	C64.9	M8960.3	9	Pathology	21	230
1102	Female	2015	KIDNEY	kidney	C64.9	M8960.3	9	Pathology	21	230
1111	Female	2015	KIDNEY	kidney	C64.9	M8960.3	9	Pathology	21	230
1113	Female	2017	ADRENAL GLAND	Adrenal gland	C74.9	M9500.3	9	Pathology	21	230
1114	Female	2014	Abdomen, NOS	(O&U)	C76.2	M9071.3	9	Pathology	21	230
1115	Female	2017	Lymph nodes of axilla or arm	(O&U)	C77.3	M8000.3	9	Death Certificate	21	230
1117	Female	2015	Lymph node	non-hodgkin lymphomas	C77.9	M9590.3	9	Death Certificate	21	230	1
1118	Female	2017	BRAIN	Brain, nervous system	C71.9	M8000.3	9	Death Certificate	21	238
1121	Female	2017	Lymph nodes of head, face and neck	non-hodgkin lymphomas	C77.0	M9727.3	9	Pathology	22	22	1
1122	Female	2015	ADRENAL GLAND	Adrenal gland	C74.9	M8000.3	9	Clinical investigation	22	96
1123	Female	2014	UNKNOWN PRIMARY SITE	(O&U)	C80.9	M9071.3	9	Pathology	22	96
1125	Female	2014	LIVER AND INTRAHEPATIC BILE DUCTS	liver	C22.0	M8970.3	9	Pathology	22	231
1129	Female	2017	ADRENAL GLAND	Adrenal gland	C74.9	M8000.3	9	Clinical investigation	22	231
1131	Female	2014	RETROPERITONEUM AND PERITONEUM	retroperitoneum and peritoneum	C48.0	M9500.3	4	Pathology	23	383
1132	Female	2015	Bone marrow	lymphoid leukemias	C42.1	M9836.3	9	Pathology	23	69	1
1139	Female	2017	Bone marrow	lymphoid leukemias	C42.1	M9836.3	9	Pathology	23	69	1
1140	Female	2017	Bone marrow	Myeloid leukaemia	C42.1	M9866.3	9	Pathology	23	69	1
1141	Female	2017	Bone marrow	non-hodgkin lymphomas	C42.1	M9688.3	9	Pathology	23	322	1
1143	Female	2017	Bone marrow	Myeloid leukaemia	C42.1	M9861.3	9	Pathology	23	237	1
1147	Female	2014	BRAIN	Brain, nervous system	C71.9	M9400.3	9	Clinical investigation	23	243
1148	Female	2015	Bone marrow	Myeloid leukaemia	C42.1	9861.3	9	Pathology	24	141	1
1149	Female	2015	External ear	other skin	C44.2	8000.3	9	Clinical investigation	24	229
1151	Female	2016	KIDNEY	kidney	C64.9	M8960.3	9	Pathology	24	232
1158	Female	2015	External ear	other skin	C44.2	8000.3	9	Clinical investigation	24	245
1161	Female	2015	Connective, subcutaneous and other soft tissues of head, face, and neck	connective and soft tissue	C49.9	8000.3	9	Clinical investigation	24	245
1162	Female	2016	Bone marrow	lymphoid leukemias	C42.1	M9820.3	9	Pathology	24	245	1
1164	Female	2017	Connective, subcutaneous and other soft tissues of head, face, and neck	connective and soft tissue	C49.9	M8806.3	9	Pathology	24	245
1167	Female	2015	BRAIN	Brain, nervous system	C71.9	9391.3	9	Pathology	24	362
1169	Female	2014	Bone marrow	lymphoid leukemias	C42.1	M9835.3	9	Pathology	24	250	1
1171	Female	2017	LIVER AND INTRAHEPATIC BILE DUCTS	liver	C22.0	M8970.3	9	Pathology	24	250
1173	Female	2016	BRAIN	Brain, nervous system	C71.9	M9400.3	9	Pathology	24	368
1175	Female	2014	Bone marrow	lymphoid leukemias	C42.1	M9835.3	9	Clinical investigation	25	145	1
1176	Female	2014	Bone marrow	leukaemia unspecified	C42.1	M9800.3	9	Clinical investigation	25	145	1
1177	Female	2015	Bone marrow	lymphoid leukemias	C42.1	M9836.3	9	Pathology	25	145	1
1178	Female	2014	RETROPERITONEUM AND PERITONEUM	retroperitoneum and peritoneum	C48.0	M9500.3	9	Pathology	25	145
1179	Female	2015	BRAIN	Brain, nervous system	C71.9	M8000.3	9	Clinical investigation	25	145
1180	Female	2017	Bone marrow	leukaemia unspecified	C42.1	M9800.3	9	Cytology report	25	149	1
1182	Female	2017	Bone marrow	leukaemia unspecified	C42.1	M9800.3	9	Death Certificate	25	211	1
1183	Female	2015	Bone marrow	leukaemia unspecified	C42.1	M9800.3	9	Clinical investigation	25	367	1
1184	Female	2017	Bone marrow	myelodysplastic syndromes	C42.1	M9985.3	3	Pathology	26	78	1
1185	Female	2017	KIDNEY	kidney	C64.9	M8319.3	3	Pathology	26	128
1189	Female	2015	KIDNEY	kidney	C64.9	M8000.3	9	Clinical investigation	27	31
1192	Female	2015	BRAIN	Brain, nervous system	C71.9	M9393.3	9	Pathology	27	31
1196	Female	2015	LIVER AND INTRAHEPATIC BILE DUCTS	liver	C22.0	M8970.3	9	Pathology	27	42
1200	Female	2017	Bone marrow	lymphoid leukemias	C42.1	M9835.3	9	Pathology	27	65	1
1203	Female	2017	Bone marrow	non-hodgkin lymphomas	C42.1	M9740.3	9	Pathology	27	65	1
1204	Female	2017	Retina	Eye	C69.2	M9510.3	9	Pathology	27	65
1206	Female	2015	Bone marrow	lymphoid leukemias	C42.1	M9835.3	6	Pathology	27	88	1
1210	Female	2017	Bone marrow	lymphoid leukemias	C42.1	M9835.3	9	Pathology	27	159	1
1213	Female	2017	SKIN	other skin	C44.9	M8832.3	9	Pathology	27	159
1218	Female	2014	Bone marrow	lymphoid leukemias	C42.1	M9835.3	9	Pathology	27	213	1
1221	Female	2015	Peripheral nerves and autonomic nervous system of head, face, and neck (	connective and soft tissue	C47.0	M9540.3	9	Pathology	27	286
1227	Female	2014	Bone marrow	Myeloid leukaemia	C42.1	M9896.3	9	Clinical investigation	28	7	1
1232	Female	2014	Bone marrow	leukaemia unspecified	C42.1	M9801.3	9	Cytology report	28	7	1
1235	Female	2014	OVARY	ovary	C56.9	M8000.3	9	Clinical investigation	28	7
1238	Female	2014	Upper limb, NO	(O&U)	C76.4	M9500.3	3	Pathology	28	7
1239	Female	2014	BRAIN	Brain, nervous system	C71.9	M9500.3	9	Pathology	28	129
1242	Female	2017	Connective and soft tissue of pelvis	connective and soft tissue	C49.5	M8000.3	9	Clinical investigation	28	161
1243	Female	2017	UNKNOWN PRIMARY SITE	(O&U)	C80.9	M8910.3	9	Pathology	28	161
1245	Female	2015	Anterior mediastinum	other thoracic organs	C38.1	M8000.3	9	Death Certificate	28	205
1246	Female	2017	Bone marrow	lymphoid leukemias	C42.1	M9836.3	9	Pathology	0	-1	1
1247	Female	2017	Bone marrow	Myeloid leukaemia	C42.1	M9867.3	9	Pathology	0	-1	1
1251	Female	2017	KIDNEY	kidney	C64.9	M8963.3	9	Pathology	0	-1
1254	Female	2017	KIDNEY	kidney	C64.9	M8960.3	9	Pathology	0	-1
1257	Female	2017	Overlapping lesion of brain	Brain, nervous system	C71.8	M9680.3	9	Pathology	0	-1
1262	Female	2017	BRAIN	Brain, nervous system	C71.9	M9392.3	9	Pathology	0	-1
1265	Female	2017	ADRENAL GLAND	Adrenal gland	C74.9	M9500.3	4	Pathology	0	-1
1266	Female	2015	Bone marrow	lymphoid leukemias	C42.1	M9835.3	9	Clinical investigation	29	58	1
1268	Female	2017	BRAIN	Brain, nervous system	C71.6	M9471.3	9	Pathology	29	58
1272	Female	2014	ADRENAL GLAND	Adrenal gland	C74.9	M8010.3	9	Pathology	29	417
1273	Female	2014	Bone marrow	lymphoid leukemias	C42.1	M9835.3	9	Clinical investigation	29	148	1
1275	Female	2017	Bone marrow	leukaemia unspecified	C42.1	M9800.3	9	Clinical investigation	29	218	1
1277	Female	2017	Connective, subcutaneous and other soft tissues of upper limb and shoulder	connective and soft tissue	C49.1	M8900.3	9	Pathology	29	218
1278	Female	2017	Retina	Eye	C69.2	M9510.3	9	Pathology	29	279
1279	Female	2017	Bone marrow	lymphoid leukemias	C42.1	M9835.3	9	Pathology	30	144	1
1280	Female	2017	KIDNEY	kidney	C64.9	M8960.3	9	Pathology	30	269
1281	Female	2015	UNKNOWN PRIMARY SITE	(O&U)	C80.9	M8000.3	9	Death Certificate	30	269
1285	Female	2015	Retina	Eye	C69.2	M8000.3	9	Clinical investigation	31	3
1287	Female	2014	KIDNEY	kidney	C64.9	M8960.3	9	Pathology	31	10
1289	Female	2014	KIDNEY	kidney	C64.9	M8960.3	3	Pathology	31	46
1293	Female	2015	UNKNOWN PRIMARY SITE	(O&U)	C80.9	M9751.3	9	Pathology	31	61
1294	Female	2015	UNKNOWN PRIMARY SITE	(O&U)	C80.9	M9751.3	9	Pathology	31	61
1295	Female	2014	Bone marrow	leukaemia unspecified	C42.1	M9800.3	9	Clinical investigation	31	106	1
1296	Female	2014	PANCREAS	pancreas	C25.9	M9751.3	9	Pathology	31	299
1297	Female	2014	BRAIN	Brain, nervous system	C71.9	M8000.3	9	Death Certificate	31	299
1298	Female	2017	Peripheral nerves and autonomic nervous system of abdomen	connective and soft tissue	C47.4	M9500.3	1	Pathology	3	8
1299	Female	2017	Frontal lobe	Brain, nervous system	C71.0	M8000.3	9	Pathology	3	8
1300	Female	2017	BRAIN	Brain, nervous system	C71.9	M8000.3	9	Clinical investigation	3	8
1303	Female	2017	ADRENAL GLAND	Adrenal gland	C74.9	M8000.3	9	Clinical investigation	3	8
1315	Female	2015	Lymph node	non-hodgkin lymphomas	C77.9	M9591.3	9	Pathology	3	8	2
1316	Female	2015	Bone marrow	lymphoid leukemias	C42.1	M9835.3	9	Cytology report	3	74	2
1317	Female	2014	BRAIN	Brain, nervous system	C71.6	M9470.3	9	Pathology	3	267
1322	Female	2015	Bone marrow	lymphoid leukemias	C42.1	M9826.3	6	Cytology report	3	374	2
1323	Female	2014	LIVER AND INTRAHEPATIC BILE DUCTS	liver	C22.0	M8970.3	9	Pathology	4	26
1324	Female	2015	LIVER AND INTRAHEPATIC BILE DUCTS	liver	C22.0	M8170.3	9	Clinical investigation	4	26
1325	Female	2015	BRONCHUS AND LUNG	trachea, bronchus and lung	C34.9	M8000.3	9	Death Certificate	4	26
1326	Female	2017	Bone marrow	lymphoid leukemias	C42.1	M9835.3	6	Pathology	4	26	2
1333	Female	2017	KIDNEY	kidney	C64.9	M8960.3	9	Pathology	4	26
1335	Female	2015	Retina	Eye	C69.2	M8000.3	9	Clinical investigation	4	26
1336	Female	2015	Spinal cord	Brain, nervous system	C72.0	M9540.3	4	Pathology	4	26
1342	Female	2017	Lymph node	non-hodgkin lymphomas	C77.9	M9591.3	9	Pathology	4	26	2
1343	Female	2017	Bone marrow	Myeloid leukaemia	C42.1	M9863.3	9	Pathology	4	115	2
1347	Female	2017	Lymph node	non-hodgkin lymphomas	C77.9	M9680.3	6	Pathology	4	115	2
1350	Female	2014	Bone marrow	lymphoid leukemias	C42.1	M9835.3	9	Clinical investigation	4	185	2
1351	Female	2017	Bone marrow	lymphoid leukemias	C42.1	M9835.3	6	Pathology	4	185	2
1352	Female	2015	Connective, subcutaneous and other soft tissues of lower limb and hip	connective and soft tissue	C49.2	M8910.3	9	Pathology	4	185
1356	Female	2015	KIDNEY	kidney	C64.9	M8960.3	9	Pathology	4	185
1361	Female	2017	Retina	Eye	C69.2	M9512.3	9	Pathology	4	185
1363	Female	2017	Bone marrow	Myeloid leukaemia	C42.1	M9861.3	9	Pathology	4	190	2
1364	Female	2015	Spinal cord	Brain, nervous system	C72.0	M9490.3	9	Pathology	4	190
1368	Female	2014	BRAIN	Brain, nervous system	C71.9	M8000.3	9	Clinical investigation	4	206
1372	Female	2014	Retina	Eye	C69.2	M8000.3	9	Clinical investigation	4	210
1375	Female	2014	BRAIN	Brain, nervous system	C71.9	M8000.3	9	Clinical investigation	4	210
1377	Female	2014	Bone marrow	lymphoid leukemias	C42.1	M9835.3	9	Clinical investigation	4	224	2
1378	Female	2017	RETROPERITONEUM AND PERITONEUM	retroperitoneum and peritoneum	C48.0	M9500.3	9	Pathology	4	224
1379	Female	2017	ADRENAL GLAND	Adrenal gland	C74.9	M8000.3	9	Clinical investigation	4	224
1380	Female	2017	Pelvis, NOS	(O&U)	C76.3	M9071.3	9	Pathology	4	224
1382	Female	2017	Bone marrow	Myeloid leukaemia	C42.1	M9863.3	6	Pathology	4	254	2
1383	Female	2014	Bone marrow	lymphoid leukemias	C42.1	M9835.3	9	Cytology report	4	282	2
1385	Female	2015	Bone marrow	lymphoid leukemias	C42.1	M9835.3	9	Pathology	4	282	2
1386	Female	2017	Bone marrow	Myeloid leukaemia	C42.1	M9861.3	9	Pathology	4	282	2
1387	Female	2014	RETROPERITONEUM AND PERITONEUM	retroperitoneum and peritoneum	C48.0	M9500.3	9	Pathology	4	282
1389	Female	2014	Bone marrow	leukaemia unspecified	C42.1	M9800.3	9	Death Certificate	5	228	2
1390	Female	2014	Bone marrow	lymphoid leukemias	C42.1	M9835.3	9	Cytology report	5	228	2
1391	Female	2014	Bone marrow	lymphoid leukemias	C42.1	M9835.3	9	Clinical investigation	5	228	2
1393	Female	2015	Bone marrow	lymphoid leukemias	C42.1	M9835.3	9	Pathology	5	228	2
1395	Female	2017	Bone marrow	lymphoid leukemias	C42.1	M9835.3	9	Cytology report	5	228	2
1400	Female	2015	KIDNEY	kidney	C64.9	M8963.3	9	Clinical investigation	5	228
1403	Female	2015	Retina	Eye	C69.2	M9510.3	9	Pathology	5	228
1404	Female	2015	Retina	Eye	C69.2	M9510.3	9	Pathology	5	228
1408	Female	2014	Upper limb, NO	(O&U)	C76.4	M8963.3	9	Pathology	5	228
1413	Female	2015	Peripheral nerves and autonomic nervous system of pelvis	connective and soft tissue	C47.5	M9490.3	9	Pathology	5	284
1416	Female	2015	Cardia	stomach	C16.0	M8000.3	9	Death Certificate	6	123
1419	Female	2017	LIVER AND INTRAHEPATIC BILE DUCTS	liver	C22.0	M8000.3	9	Pathology	1	83
1420	Female	2017	Bone marrow	lymphoid leukemias	C42.1	M9835.3	9	Clinical investigation	1	83	2
1422	Female	2017	Bone marrow	lymphoid leukemias	C42.1	M9835.3	9	Cytology report	1	83	2
1424	Female	2014	Retina	Eye	C69.2	M9511.3	9	Pathology	1	83
1425	Female	2017	Spinal cord	Brain, nervous system	C72.0	M9071.3	9	Pathology	1	83
1428	Female	2015	KIDNEY	kidney	C64.9	M8960.3	9	Pathology	1	164
1431	Female	2014	BRAIN	Brain, nervous system	C71.9	M8000.3	9	Clinical investigation	1	164
1435	Female	2015	BRAIN	Brain, nervous system	C71.9	M9400.3	9	Death Certificate	1	164
1438	Female	2017	Bone marrow	lymphoid leukemias	C42.1	M9835.3	9	Cytology report	1	262	2
1440	Female	2014	Bone marrow	lymphoid leukemias	C42.1	M9835.3	9	Clinical investigation	2	14	2
1442	Female	2015	Bone marrow	lymphoid leukemias	C42.1	M9835.3	9	Cytology report	2	14	2
1445	Female	2015	BRAIN	Brain, nervous system	C71.6	M8000.3	9	Clinical investigation	2	14
1447	Female	2017	Optic nerve	Brain, nervous system	C72.3	M9380.3	9	Clinical investigation	2	14
1451	Female	2014	Pelvis, NOS	(O&U)	C76.3	M9071.3	9	Pathology	2	14
1455	Female	2014	Abdomen, NOS	(O&U)	C76.2	M9500.3	9	Pathology	2	25
1456	Female	2017	Lower limb, NOS	(O&U)	C76.5	M8000.3	9	Clinical investigation	2	25
1457	Female	2014	Bone marrow	lymphoid leukemias	C42.1	M9835.3	9	Clinical investigation	2	79	2
1458	Female	2015	Bone marrow	lymphoid leukemias	C42.1	M9835.3	9	Cytology report	2	100	2
1459	Female	2015	Bone marrow	lymphoid leukemias	C42.1	M9835.3	9	Cytology report	2	118	2
1461	Female	2017	KIDNEY	kidney	C64.9	M8960.3	9	Pathology	2	256
1470	Female	2014	Bone marrow	leukaemia unspecified	C42.1	M9800.3	9	Death Certificate	2	285	2
1471	Female	2014	Bone marrow	lymphoid leukemias	C42.1	M9835.3	9	Pathology	7	67	2
1473	Female	2017	LIVER AND INTRAHEPATIC BILE DUCTS	liver	C22.0	M8970.3	9	Clinical investigation	7	126
1474	Female	2017	Retina	Eye	C69.2	M9510.3	9	Pathology	7	126
1477	Female	2017	Lymph node	non-hodgkin lymphomas	C77.9	M9590.3	9	Pathology	7	126	2
1482	Female	2015	Connective and soft tissue of pelvis	connective and soft tissue	C49.5	M9071.3	9	Pathology	7	127
1483	Female	2015	BRAIN	Brain, nervous system	C71.6	M9470.3	9	Cytology report	7	127
1485	Female	2017	BLADDER	Bladder	C67.9	M8910.3	3	Pathology	7	235
1486	Female	2015	Bone marrow	lymphoid leukemias	C42.1	M9835.3	9	Cytology report	8	23	2
1487	Female	2015	Connective, subcutaneous and other soft tissues of abdomen	connective and soft tissue	C49.4	M9500.3	9	Pathology	8	23
1491	Female	2017	ADRENAL GLAND	Adrenal gland	C74.9	M9500.3	2	Pathology	8	63
1494	Female	2015	BRAIN	Brain, nervous system	C71.9	M8000.3	9	Clinical investigation	8	76
1495	Female	2014	LIVER AND INTRAHEPATIC BILE DUCTS	liver	C22.0	M8000.3	9	Clinical investigation	8	90
1498	Female	2017	LIVER AND INTRAHEPATIC BILE DUCTS	liver	C22.0	M8000.3	9	Death Certificate	8	90
1505	Female	2014	BRONCHUS AND LUNG	trachea, bronchus and lung	C34.9	M8000.3	9	Death Certificate	8	90
1508	Female	2014	Long bones of lower limb and associated joints	bone	C40.2	M8000.3	9	Clinical investigation	8	90
1511	Female	2014	Bones of skull and face and associated joints	bone	C41.0	M8000.3	9	Clinical investigation	8	90
1512	Female	2014	Bone marrow	leukaemia unspecified	C42.1	M9800.3	9	Clinical investigation	8	90	2
1516	Female	2015	Bone marrow	lymphoid leukemias	C42.1	M9835.3	9	Pathology	8	90	2
1518	Female	2015	Bone marrow	Myeloid leukaemia	C42.1	M9861.3	9	Clinical investigation	8	90	2
1521	Female	2017	Bone marrow	Myeloid leukaemia	C42.1	M9866.3	9	Pathology	8	90	2
1522	Female	2017	Bone marrow	lymphoid leukemias	C42.1	M9835.3	9	Cytology report	8	90	2
1525	Female	2017	Bone marrow	lymphoid leukemias	C42.1	M9835.3	9	Cytology report	8	90	2
1526	Female	2015	Peripheral nerves and autonomic nervous system of thorax	connective and soft tissue	C47.3	M9500.3	9	Pathology	8	90
1527	Female	2015	Connective, subcutaneous and other soft tissues of head, face, and neck (	connective and soft tissue	C49.0	M8200.3	2	Pathology	8	90
1530	Female	2015	Connective, subcutaneous and other soft tissues of lower limb and hip	connective and soft tissue	C49.2	M8910.3	9	Pathology	8	90
1531	Female	2014	KIDNEY	kidney	C64.9	M8960.3	9	Pathology	8	90
1532	Female	2014	KIDNEY	kidney	C64.9	M8960.3	9	Pathology	8	90
1536	Female	2015	KIDNEY	kidney	C64.9	M8960.3	9	Pathology	8	90
1537	Female	2015	KIDNEY	kidney	C64.9	M9130.3	9	Pathology	8	90
1538	Female	2015	Retina	Eye	C69.2	M9512.3	4	Pathology	8	90
1539	Female	2015	Retina	Eye	C69.2	M9510.3	9	Clinical investigation	8	90
1540	Female	2017	EYE AND ADNEXA	Eye	C69.9	M8000.3	9	Death Certificate	8	90
1541	Female	2015	Occipital lobe	Brain, nervous system	C71.4	M9400.3	2	Pathology	8	90
1542	Female	2014	BRAIN	Brain, nervous system	C71.6	M9391.3	9	Pathology	8	90
1544	Female	2015	BRAIN	Brain, nervous system	C71.6	M9470.3	9	Pathology	8	90
1546	Female	2015	BRAIN	Brain, nervous system	C71.6	M9470.3	4	Pathology	8	90
1548	Female	2014	BRAIN	Brain, nervous system	C71.9	M8000.3	9	Clinical investigation	8	90
1551	Female	2017	BRAIN	Brain, nervous system	C71.9	M8000.3	9	Death Certificate	8	90
1552	Female	2017	BRAIN	Brain, nervous system	C71.9	M8000.3	9	Death Certificate	8	90
1553	Female	2014	Abdomen, NOS	(O&U)	C76.2	M8000.3	9	Death Certificate	8	90
1554	Female	2014	Abdomen, NOS	(O&U)	C76.2	M9500.3	9	Cytology report	8	90
1555	Female	2014	Retina	Eye	C69.2	M9510.3	3	Pathology	8	0
1560	Female	2015	Retina	Eye	C69.2	M9510.3	3	Pathology	8	0
1561	Female	2014	BRAIN	Brain, nervous system	C71.9	M8800.3	9	Pathology	8	0
1564	Female	2014	Spinal cord	Brain, nervous system	C72.0	M9071.3	9	Pathology	8	0
1565	Female	2014	RETROPERITONEUM AND PERITONEUM	retroperitoneum and peritoneum	C48.1	M8000.3	9	Clinical investigation	8	130
1567	Female	2015	EYE AND ADNEXA	Eye	C69.9	M9750.3	9	Pathology	8	130
1568	Female	2015	Bone marrow	lymphoid leukemias	C42.1	M9836.3	9	Cytology report	8	192	2
1569	Female	2015	Bone marrow	lymphoid leukemias	C42.1	M9833.3	9	Clinical investigation	8	192	2
1573	Female	2015	Bone marrow	Myeloid leukaemia	C42.1	M9872.3	9	Cytology report	8	192	2
1574	Female	2017	Bone marrow	lymphoid leukemias	C42.1	M9835.3	9	Cytology report	8	192	2
1575	Female	2014	Bone marrow	lymphoid leukemias	C42.1	M9835.3	9	Cytology report	8	298	2
1576	Female	2015	BRAIN	Brain, nervous system	C71.9	M8000.3	9	Clinical investigation	8	298
1577	Female	2015	Optic nerve	Brain, nervous system	C72.3	M9380.3	9	Clinical investigation	8	298
1578	Female	2014	RETROPERITONEUM AND PERITONEUM	retroperitoneum and peritoneum	C48.0	M8910.3	9	Pathology	9	52
1580	Female	2015	Connective, subcutaneous and other soft tissues of abdomen	connective and soft tissue	C49.4	M8000.3	3	Pathology	9	52
1582	Female	2015	Lower gum	mouth	C03.1	M8902.3	9	Pathology	9	191
1584	Female	2015	Bone marrow	lymphoid leukemias	C42.1	M9835.3	9	Clinical investigation	9	191	2
1585	Female	2015	Abdomen, NOS	(O&U)	C76.2	M9071.3	9	Pathology	9	408
1587	Female	2015	Bone marrow	lymphoid leukemias	C42.1	M9835.3	9	Cytology report	9	366	2
1589	Female	2015	COLON	colon	C18.9	M8140.3	9	Pathology	10	72
1591	Female	2015	Bone marrow	leukaemia unspecified	C42.1	M9800.3	9	Clinical investigation	10	72	2
1592	Female	2017	Bone marrow	lymphoid leukemias	C42.1	M9835.3	9	Pathology	10	390	2
1594	Female	2017	Bone marrow	lymphoid leukemias	C42.1	M9835.3	9	Pathology	10	122	2
1595	Female	2015	Bone marrow	lymphoid leukemias	C42.1	M9835.3	9	Pathology	10	346	2
1596	Female	2014	Bone marrow	lymphoid leukemias	C42.1	M9835.3	9	Pathology	10	288	2
1599	Female	2014	UNKNOWN PRIMARY SITE	(O&U)	C80.9	M9500.3	3	Pathology	10	288
1602	Female	2015	Bone marrow	lymphoid leukemias	C42.1	M9835.3	6	Pathology	11	49	2
1604	Female	2015	Bone marrow	lymphoid leukemias	C42.1	M9820.3	9	Death Certificate	11	82	2
1605	Female	2015	UNKNOWN PRIMARY SITE	(O&U)	C80.9	M8000.3	9	Clinical investigation	11	162
1606	Female	2015	Bone marrow	lymphoid leukemias	C42.1	M9835.3	9	Pathology	11	363	2
1607	Female	2015	BRAIN	Brain, nervous system	C71.6	M9470.3	3	Pathology	11	363
1608	Female	2015	Mediastinum, NOS	other thoracic organs	C38.3	M8002.3	9	Pathology	11	268
1609	Female	2015	BONES, JOINTS AND ARTICULAR CARTILAGE OF LIMBS	bone	C40.9	M9260.3	9	Pathology	11	268
1614	Female	2014	Bone marrow	lymphoid leukemias	C42.1	M9823.3	6	Pathology	11	268	2
1615	Female	2014	Bone marrow	leukaemia unspecified	C42.1	M9800.3	9	Pathology	11	268	2
1625	Female	2014	Bone marrow	lymphoid leukemias	C42.1	M9823.3	9	Pathology	11	268	2
1626	Female	2015	Bone marrow	lymphoid leukemias	C42.1	M9835.3	9	Pathology	11	268	2
1628	Female	2015	Bone marrow	lymphoid leukemias	C42.1	M9835.3	6	Pathology	11	268	2
1631	Female	2015	KIDNEY	kidney	C64.9	M8960.3	9	Pathology	11	268
1632	Female	2015	KIDNEY	kidney	C64.9	M8960.3	9	Pathology	11	268
1635	Female	2015	Anterior wall of bladder	Bladder	C67.3	M8910.3	9	Pathology	11	268
1636	Female	2014	BRAIN	Brain, nervous system	C71.6	m9470.3	9	Pathology	11	268
1639	Female	2014	BRAIN	Brain, nervous system	C71.9	M9391.3	9	Clinical investigation	11	268
1640	Female	2015	Thorax, NOS	(O&U)	C76.1	M8002.3	9	Pathology	11	268
1641	Female	2015	UNKNOWN PRIMARY SITE	(O&U)	C80.9	M8002.3	9	Pathology	11	268
1643	Female	2017	BRAIN	Brain, nervous system	C71.9	M8000.3	9	Clinical investigation	12	196
1644	Female	2017	Bone marrow	lymphoid leukemias	C42.1	M9835.3	9	Cytology report	13	33	2
1652	Female	2017	Bone marrow	leukaemia unspecified	C42.1	M9800.3	9	Cytology report	13	303	2
1655	Female	2014	Bone marrow	Myeloid leukaemia	C42.1	M9866.3	9	Cytology report	13	304	2
1656	Female	2015	Bones of skull and face and associated joints	bone	C41.0	M8000.3	9	Clinical investigation	13	36
1657	Female	2015	Bone marrow	lymphoid leukemias	C42.1	M9835.3	9	Cytology report	13	36	2
1664	Female	2017	Bone marrow	lymphoid leukemias	C42.1	M9835.3	9	Cytology report	13	36	2
1665	Female	2017	Bone marrow	lymphoid leukemias	C42.1	M9835.3	9	Cytology report	13	36	2
1667	Female	2014	OVARY	ovary	C56.9	M8000.3	9	Clinical investigation	13	36
1668	Female	2017	KIDNEY	kidney	C64.9	M8960.3	9	Pathology	13	36
1670	Female	2015	Retina	Eye	C69.2	M9510.3	1	Pathology	13	36
1671	Female	2017	Retina	Eye	C69.2	M9510.3	9	Pathology	13	36
1676	Female	2015	BRAIN	Brain, nervous system	C71.9	M8000.3	9	Clinical investigation	13	36
1715	Female	2015	BRAIN	Brain, nervous system	C71.9	M8000.3	9	Clinical investigation	13	36
1717	Female	2017	Lymph node	non-hodgkin lymphomas	C77.9	M9591.3	9	Pathology	13	36	2
1719	Female	2015	Bone marrow	lymphoid leukemias	C42.1	M9835.3	9	Cytology report	13	38	2
1721	Female	2014	ADRENAL GLAND	Adrenal gland	C74.0	M8000.3	9	Clinical investigation	13	1
1723	Female	2017	Bone marrow	lymphoid leukemias	C42.1	M9835.3	9	Cytology report	13	44	2
1726	Female	2015	OVARY	ovary	C56.9	M9080.3	9	Pathology	13	44
1731	Female	2014	Bone marrow	lymphoid leukemias	C42.1	M9835.3	9	Clinical investigation	13	64	2
1732	Female	2017	Bone marrow	lymphoid leukemias	C42.1	M9835.3	9	Cytology report	13	64	2
1739	Female	2017	KIDNEY	kidney	C64.9	M8000.3	9	Clinical investigation	13	112
1740	Female	2014	BRAIN	Brain, nervous system	C71.6	M9470.3	9	Pathology	13	124
1741	Female	2017	ADRENAL GLAND	Adrenal gland	C74.9	M9500.3	9	Pathology	13	140
1743	Female	2017	NASAL CAVITY AND MIDDLE EAR	nose, sinuses etc.	C30.1	M8900.3	9	Pathology	13	181
1745	Female	2014	Bone marrow	leukaemia unspecified	C42.1	M9800.3	9	Clinical investigation	13	193	2
1751	Female	2017	Bone marrow	lymphoid leukemias	C42.1	M9835.3	9	Cytology report	13	193	2
1758	Female	2015	Bone marrow	leukaemia unspecified	C42.1	M9800.3	9	Clinical investigation	13	194	2
1761	Female	2017	BONES, JOINTS AND ARTICULAR CARTILAGE OF OTHER AND UNSPECIFIED SITES	bone	C41.9	M8000.3	9	Clinical investigation	13	222
1766	Female	2017	OVARY	ovary	C56.9	M9080.3	9	Pathology	13	222
1774	Female	2017	Spinal cord	Brain, nervous system	C72.0	M8000.3	9	Clinical investigation	13	222
1778	Female	2015	Bone marrow	Myeloid leukaemia	C42.1	M9891.3	9	Cytology report	13	266	2
1782	Female	2015	BRAIN	Brain, nervous system	C71.9	M9392.3	3	Pathology	14	-1
1783	Female	2014	Bone marrow	neopelasm	C42.1	M8000.3	9	Clinical investigation	14	107
1784	Female	2015	VAGINA	vagina	C52.9	M8800.3	3	Pathology	14	158
1788	Female	2014	Bone marrow	lymphoid leukemias	C42.1	M9835.3	9	Pathology	15	120	2
1792	Female	2015	Anterior 2/3 of tongue, NOS	tongue	C02.3	M8000.3	9	Death Certificate	16	102
1801	Female	2015	Anterior 2/3 of tongue, NOS	tongue	C02.3	M8000.3	9	Pathology	16	102
1802	Female	2014	Bone marrow	lymphoid leukemias	C42.1	M9835.3	9	Clinical investigation	16	323	2
1805	Female	2015	ADRENAL GLAND	Adrenal gland	C74.9	M9500.3	9	Pathology	16	323
1809	Female	2014	Bone marrow	leukaemia unspecified	C42.1	M9800.3	9	Death Certificate	16	154	2
1815	Female	2017	Retina	Eye	C69.2	M9511.3	9	Pathology	16	154
1816	Female	2015	EYE AND ADNEXA	Eye	C69.9	M9510.3	9	Pathology	16	154
1823	Female	2014	BRAIN	Brain, nervous system	C71.6	M9470.3	9	Pathology	16	154
1826	Female	2015	ADRENAL GLAND	Adrenal gland	C74.9	M9500.3	9	Pathology	16	154
1828	Female	2017	BRAIN	Brain, nervous system	C71.9	M9391.3	2	Pathology	16	337
1836	Female	2015	Lymph nodes of head, face and neck	non-hodgkin lymphomas	C77.0	M9751.3	9	Pathology	16	337	2
1839	Female	2017	Retina	Eye	C69.2	M9511.3	1	Pathology	16	293
1850	Female	2014	Bone marrow	lymphoid leukemias	C42.1	M9835.3	9	Clinical investigation	17	66	2
1851	Female	2015	Bone marrow	lymphoid leukemias	C42.1	M9835.3	9	Pathology	17	0	2
1855	Female	2015	BLADDER	Bladder	C67.9	M9064.3	9	Clinical investigation	17	0
1858	Female	2015	Retina	Eye	C69.2	M9510.3	9	Clinical investigation	17	0
1860	Female	2014	Retina	Eye	C69.2	M9510.3	9	Pathology	17	328
1861	Female	2017	UNKNOWN PRIMARY SITE	(O&U)	C80.9	M8000.3	9	Death Certificate	17	393
1863	Female	2017	SKIN	other skin	C44.9	M8000.3	9	Death Certificate	17	157
1864	Female	2014	Bone marrow	leukaemia unspecified	C42.1	M9800.3	9	Cytology report	17	163	2
1865	Female	2014	RECTOSIGMOID JUNCTION	rectum	C19.9	M8000.3	9	Clinical investigation	17	195
1869	Female	2014	Bone marrow	Myeloid leukaemia	C42.1	M9861.3	9	Cytology report	17	195	2
1876	Female	2014	Bone marrow	lymphoid leukemias	C42.1	M9835.3	5	Clinical investigation	17	195	2
1881	Female	2015	Bone marrow	lymphoid leukemias	C42.1	M9835.3	6	Pathology	17	195	2
1883	Female	2017	Bone marrow	lymphoid leukemias	C42.1	M9836.3	9	Pathology	17	195	2
1884	Female	2015	OVARY	ovary	C56.9	M9071.3	9	Pathology	17	195
1885	Female	2014	KIDNEY	kidney	C64.9	M8960.3	9	Pathology	17	195
1886	Female	2017	Retina	Eye	C69.2	M9510.3	9	Clinical investigation	17	195
1890	Female	2017	BRAIN	Brain, nervous system	C71.6	M9470.3	9	Pathology	17	195
1896	Female	2014	BRAIN	Brain, nervous system	C71.9	M9470.3	9	Pathology	17	195
1900	Female	2017	BRAIN	Brain, nervous system	C71.9	M9473.3	9	Pathology	17	195
1903	Female	2017	BRAIN	Brain, nervous system	C71.9	M9500.3	9	Pathology	17	195
1905	Female	2017	ADRENAL GLAND	Adrenal gland	C74.9	M9500.3	9	Pathology	17	195
1906	Female	2017	Thorax, NOS	(O&U)	C76.1	M8000.3	9	Clinical investigation	17	195
1909	Female	2015	Bone marrow	lymphoid leukemias	C42.1	M9836.3	9	Pathology	17	209	2
1916	Female	2014	Retina	Eye	C69.2	M9512.3	4	Pathology	17	209
1918	Female	2015	BRAIN	Brain, nervous system	C71.9	M9391.3	9	Pathology	17	209
1919	Female	2015	Bone marrow	Myeloid leukaemia	C42.1	M9867.3	9	Pathology	17	223	2
1920	Female	2015	KIDNEY	kidney	C64.9	M8960.3	9	Pathology	17	223
1933	Female	2015	Pelvis, NOS	(O&U)	C76.3	M9071.3	9	Pathology	17	223
1934	Female	2017	BRONCHUS AND LUNG	trachea, bronchus and lung	C34.9	M8010.3	9	Death Certificate	17	405
1940	Female	2017	HEART, MEDIASTINUM, AND PLEURA	other thoracic organs	C38.8	M8000.3	9	Death Certificate	17	365
1943	Female	2014	ADRENAL GLAND	Adrenal gland	C74.9	M9500.3	9	Clinical investigation	17	411
1945	Female	2017	KIDNEY	kidney	C64.9	M8960.3	9	Pathology	18	29
1954	Female	2017	Bone marrow	Myeloid leukaemia	C42.1	M9897.3	9	Cytology report	18	5	2
1959	Female	2014	Bone marrow	lymphoid leukemias	C42.1	M9835.3	9	Cytology report	18	217	2
1963	Female	2014	Bone marrow	lymphoid leukemias	C42.1	M9835.3	9	Cytology report	18	217	2
1966	Female	2017	Bone marrow	leukaemia unspecified	C42.1	M9800.3	9	Cytology report	18	217	2
1967	Female	2015	Connective, subcutaneous and other soft tissues of head, face, and neck	connective and soft tissue	C49.9	M8000.3	9	Death Certificate	18	217
1968	Female	2014	KIDNEY	kidney	C64.9	M8000.3	9	Clinical investigation	18	217
1970	Female	2014	ADRENAL GLAND	Adrenal gland	C74.9	M9500.3	3	Pathology	18	217
1972	Female	2015	BRAIN	Brain, nervous system	C71.9	M8000.3	9	Death Certificate	20	47
1974	Female	2017	Peripheral nerves and autonomic nervous system of thorax	connective and soft tissue	C47.3	M9500.3	3	Pathology	20	171
1978	Female	2017	Bone marrow	Myeloid leukaemia	C42.1	M9896.3	9	Clinical investigation	20	226	2
1981	Female	2014	Bone marrow	leukaemia unspecified	C42.1	M9800.3	9	Death Certificate	20	265	2
1982	Female	2017	VAGINA	vagina	C52.9	M8910.3	9	Pathology	21	45
1984	Female	2015	Bone marrow	leukaemia unspecified	C42.1	M9800.3	9	Clinical investigation	21	55	2
1986	Female	2015	BONES, JOINTS AND ARTICULAR CARTILAGE OF OTHER AND UNSPECIFIED SITES	bone	C41.4	M8000.3	9	Clinical investigation	21	98
1988	Female	2017	VAGINA	vagina	C52.9	M8910.3	9	Pathology	21	98
1991	Female	2015	BRAIN	Brain, nervous system	C71.9	M8000.3	9	Clinical investigation	21	98
1992	Female	2014	Retina	Eye	C69.2	M9510.3	9	Clinical investigation	21	146
1994	Female	2014	Parietal lobe	Brain, nervous system	C71.3	M9508.3	9	Pathology	21	146
1997	Female	2017	Bone marrow	lymphoid leukemias	C42.1	M9835.3	9	Pathology	21	333	2
1998	Female	2015	UNKNOWN PRIMARY SITE	(O&U)	C80.9	M8000.3	9	Clinical investigation	21	333
1999	Female	2015	Bone marrow	lymphoid leukemias	C42.1	M9835.3	9	Pathology	21	155	2
2001	Female	2017	BRAIN	Brain, nervous system	C71.9	M9400.3	9	Pathology	21	155
2004	Female	2015	Bone marrow	leukaemia unspecified	C42.1	M9800.3	9	Clinical investigation	21	230	2
2007	Female	2017	Bone marrow	lymphoid leukemias	C42.1	M9835.3	9	Cytology report	21	230	2
2008	Female	2017	Bone marrow	lymphoid leukemias	C42.1	M9835.3	9	Cytology report	21	230	2
2012	Female	2017	Bone marrow	lymphoid leukemias	C42.1	M9835.3	9	Cytology report	21	230	2
2016	Female	2015	UNKNOWN PRIMARY SITE	(O&U)	C80.9	M8000.3	9	Death Certificate	21	230
2022	Female	2015	Bone marrow	lymphoid leukemias	C42.1	M9835.3	9	Cytology report	21	238	2
2026	Female	2017	Bone marrow	Myeloid leukaemia	C42.1	M9872.3	9	Pathology	21	370	2
2027	Female	2017	Bone marrow	Myeloid leukaemia	C42.1	M9891.3	9	Cytology report	22	319	2
2028	Female	2014	Bone marrow	leukaemia unspecified	C42.1	M9800.3	9	Clinical investigation	22	231	2
2030	Female	2014	Bone marrow	leukaemia unspecified	C42.1	M9800.3	9	Clinical investigation	22	231	2
2034	Female	2017	Bone marrow	Myeloid leukaemia	C42.1	M9896.3	9	Cytology report	22	231	2
2035	Female	2017	Bone marrow	Myeloid leukaemia	C42.1	M9896.3	9	Cytology report	22	231	2
2036	Female	2017	BRAIN	Brain, nervous system	C71.9	M9391.3	9	Pathology	22	231
2037	Female	2014	ADRENAL GLAND	Adrenal gland	C74.0	M8000.3	9	Clinical investigation	22	231
2043	Female	2014	Bone marrow	Myeloid leukaemia	C42.1	M9861.3	9	Cytology report	23	69	2
2047	Female	2014	Bone marrow	Myeloid leukaemia	C42.1	M9861.3	9	Cytology report	23	69	2
2048	Female	2014	Bone marrow	hodgkin lymphoma	C42.1	M9650.3	9	Pathology	23	243	2
2049	Female	2015	OTHER AND UNSPECIFIED PARTS OF TONGUE	tongue	C02.9	8000.3	9	Clinical investigation	24	28
2051	Female	2015	KIDNEY	kidney	C64.9	8000.3	9	Clinical investigation	24	28
2053	Female	2015	Retina	Eye	C69.2	9510.3	3	Pathology	24	28
2054	Female	2017	BRAIN	Brain, nervous system	C71.6	M9470.3	9	Pathology	24	28
2060	Female	2015	VAGINA	vagina	C52.9	8000.3	9	Clinical investigation	24	85
2061	Female	2015	Bone marrow	lymphoid leukemias	C42.1	9820.3	9	Pathology	24	232	2
2065	Female	2016	Retina	Eye	C69.2	M9510.3	9	Pathology	24	232
2066	Female	2014	Bone marrow	leukaemia unspecified	C42.1	M9801.3	9	Pathology	24	245	2
2067	Female	2015	Bone marrow	lymphoid leukemias	C42.1	9835.3	9	Pathology	24	245	2
2069	Female	2017	Bone marrow	lymphoid leukemias	C42.1	M9835.3	9	Pathology	24	245	2
2073	Female	2017	Bone marrow	lymphoid leukemias	C42.1	M9835.3	9	Pathology	24	362	2
2076	Female	2014	Peripheral nerves and autonomic nervous system of abdomen	connective and soft tissue	C47.4	M8000.3	9	Clinical investigation	24	250
2077	Female	2016	THYROID GLAND	Thyroid	C73.9	M8050.3	9	Pathology	24	250
2078	Female	2014	Orbit, NOS	Eye	C69.6	M8000.3	9	Death Certificate	24	368
2079	Female	2015	LIVER AND INTRAHEPATIC BILE DUCTS	liver	C22	8970.3	9	Pathology	24	280
2084	Female	2015	ADRENAL GLAND	Adrenal gland	C74.9	M9500.3	9	Pathology	25	81
2085	Female	2015	Bone marrow	leukaemia unspecified	C42.1	M9800.3	9	Pathology	25	145	2
2087	Female	2017	Bone marrow	lymphoid leukemias	C42.1	M9836.3	9	Cytology report	25	145	2
2090	Female	2017	Bone marrow	lymphoid leukemias	C42.1	M9835.3	9	Cytology report	25	145	2
2091	Female	2017	Bone marrow	lymphoid leukemias	C42.1	M9835.3	9	Cytology report	25	145	2
2093	Female	2014	ADRENAL GLAND	Adrenal gland	C74.9	M9490.3	2	Pathology	25	145
2094	Female	2015	Bone marrow	lymphoid leukemias	C42.1	M9835.3	9	Pathology	25	149	2
2095	Female	2014	Bone marrow	lymphoid leukemias	C42.1	M9837.3	9	Clinical investigation	25	187	2
2096	Female	2014	LIVER AND INTRAHEPATIC BILE DUCTS	liver	C22.0	M8970.3	9	Clinical investigation	25	198
2099	Female	2014	RETROPERITONEUM AND PERITONEUM	retroperitoneum and peritoneum	C48.0	M8000.3	9	Clinical investigation	25	198
2100	Female	2015	Frontal lobe	Brain, nervous system	C71.0	M9450.3	9	Pathology	25	253
2102	Female	2014	Bone marrow	lymphoid leukemias	C42.1	M9835.3	9	Clinical investigation	26	109	2
2103	Female	2015	KIDNEY	kidney	C64.9	M8960.3	9	Pathology	27	31
2104	Female	2014	UNKNOWN PRIMARY SITE	(O&U)	C80.9	M9500.3	9	Clinical investigation	27	31
2106	Female	2017	Frontal lobe	Brain, nervous system	C71.0	M9500.3	9	Pathology	27	42
2108	Female	2017	Bone marrow	lymphoid leukemias	C42.1	M9835.3	9	Cytology report	27	65	2
2110	Female	2015	Bone marrow	lymphoid leukemias	C42.1	M9835.3	9	Cytology report	27	88	2
2111	Female	2017	Bone marrow	leukaemia unspecified	C42.1	M9800.3	9	Cytology report	27	101	2
2113	Female	2014	Bone marrow	lymphoid leukemias	C42.1	M9835.3	9	Pathology	27	159	2
2117	Female	2015	Connective, subcutaneous and other soft tissues of head, face, and neck (	connective and soft tissue	C49.0	M9680.3	6	Pathology	27	159
2118	Female	2015	Bone marrow	neopelasm	C42.1	M9940.3	6	Pathology	27	178
2120	Female	2014	HEMATOPOIETIC AND RETICULOENDOTHELIAL SYSTEMS	leukaemia unspecified	C42.0	M9801.3	9	Clinical investigation	27	208	2
2136	Female	2015	Bone marrow	leukaemia unspecified	C42.1	M9800.3	9	Clinical investigation	27	213	2
2138	Female	2015	HEMATOPOIETIC AND RETICULOENDOTHELIAL SYSTEMS	leukaemia unspecified	C42.0	M9800.3	9	Clinical investigation	27	261	2
2139	Female	2015	Connective, subcutaneous and other soft tissues of head, face, and neck	connective and soft tissue	C49.9	M8000.3	9	Clinical investigation	28	7
2141	Female	2017	EYE AND ADNEXA	Eye	C69.9	M8000.3	9	Clinical investigation	28	7
2142	Female	2014	SPINAL CORD, CRANIAL NERVES, AND OTHER PARTS OF CENTRAL NERVOUS	Brain, nervous system	C72.9	M8000.3	9	Clinical investigation	28	114
2143	Female	2014	Ventricle, NOS	Brain, nervous system	C71.5	M8000.3	9	Clinical investigation	28	161
2146	Female	2015	ADRENAL GLAND	Adrenal gland	C74.9	M9500.3	9	Clinical investigation	28	161
2147	Female	2017	Connective, subcutaneous and other soft tissues of lower limb and hip	connective and soft tissue	C49.2	M9581.3	9	Pathology	0	-1
2150	Female	2017	KIDNEY	kidney	C64.9	M8964.3	9	Pathology	0	-1
2151	Female	2017	KIDNEY	kidney	C64.9	M9500.3	3	Pathology	0	-1
2152	Female	2017	KIDNEY	kidney	C64.9	M8964.3	9	Pathology	0	-1
2155	Female	2017	Parietal lobe	Brain, nervous system	C71.3	M9380.3	9	Pathology	0	-1
2158	Female	2017	BRAIN	Brain, nervous system	C71.6	M9470.3	9	Pathology	0	-1
2159	Female	2017	BRAIN	Brain, nervous system	C71.6	M9470.3	9	Pathology	0	-1
2160	Female	2017	Abdomen, NOS	(O&U)	C76.2	M9500.3	3	Pathology	0	-1
2162	Female	2014	Bone marrow	lymphoid leukemias	C42.1	M9835.3	9	Clinical investigation	29	311	2
2163	Female	2014	RETROPERITONEUM AND PERITONEUM	retroperitoneum and peritoneum	C48.0	M8000.3	9	Clinical investigation	29	241
2168	Female	2017	Bone marrow	leukaemia unspecified	C42.1	M9800.3	9	Pathology	29	58	2
2169	Female	2017	Bone marrow	lymphoid leukemias	C42.1	M9836.3	9	Pathology	29	341	2
2170	Female	2015	Bone marrow	lymphoid leukemias	C42.1	M9835.3	9	Pathology	29	218	2
2175	Female	2017	OTHER AND ILL-DEFINED SITES IN LIP, ORAL CAVITY AND PHARYNX	pharynx unspecified	C14.0	M9364.3	9	Pathology	29	279
2177	Female	2015	EYE AND ADNEXA	Eye	C69.9	M9511.3	9	Pathology	29	279
2180	Female	2014	TONSIL	tonsil	C09.9	M9590.3	9	Pathology	30	20
2181	Female	2017	BRAIN	Brain, nervous system	C71.9	M8000.3	9	Clinical investigation	30	227
2184	Female	2017	Bone marrow	lymphoid leukemias	C42.1	M9835.3	9	Pathology	30	297	2
2185	Female	2017	Retina	Eye	C69.2	M8000.3	9	Clinical investigation	30	297
2186	Female	2015	Brain stem	Brain, nervous system	C71.7	M9392.3	9	Pathology	30	297
2189	Female	2014	ADRENAL GLAND	Adrenal gland	C74.9	M9490.3	9	Pathology	30	297
2190	Female	2014	Connective, subcutaneous and other soft tissues of head, face, and neck (	connective and soft tissue	C49.0	M8910.3	9	Pathology	31	46
2195	Female	2014	Bone marrow	lymphoid leukemias	C42.1	M9835.3	9	Pathology	31	277	2
2197	Female	2014	Bone marrow	lymphoid leukemias	C42.1	M9835.3	9	Pathology	31	299	2
2199	Female	2015	Bone marrow	Myeloid leukaemia	C42.1	M9861.3	9	Pathology	31	299	2
2203	Female	2017	Skin of lower limb and hip	other skin	C44.7	M8830.3	4	Pathology	31	299
2208	Female	2015	KIDNEY	kidney	C64.9	M8960.3	9	Pathology	31	299
2217	Female	2015	Retina	Eye	C69.2	M8000.3	9	Clinical investigation	31	299
2224	Female	2017	Retina	Eye	C69.2	M9510.3	9	Clinical investigation	31	299
2225	Female	2015	BRAIN	Brain, nervous system	C71.6	M9470.3	9	Clinical investigation	31	299
2226	Female	2017	Lymph node	non-hodgkin lymphomas	C77.9	M9729.3	9	Pathology	31	299	2
2227	Female	2014	Bone marrow	lymphoid leukemias	C42.1	M9835.3	9	Clinical investigation	3	8	3
2228	Female	2014	Bone marrow	lymphoid leukemias	C42.1	M9835.3	9	Clinical investigation	3	8	3
2229	Female	2015	Connective, subcutaneous and other soft tissues of upper limb and shoulder	connective and soft tissue	C49.1	M8910.3	9	Pathology	3	8
2230	Female	2017	Bone marrow	lymphoid leukemias	C42.1	M9835.3	9	Cytology report	3	73	3
2231	Female	2014	Bone marrow	lymphoid leukemias	C42.1	M9835.3	9	Clinical investigation	3	267	3
2232	Female	2014	Bone marrow	lymphoid leukemias	C42.1	M9835.3	9	Clinical investigation	4	26	3
2233	Female	2014	Bone marrow	Myeloid leukaemia	C42.1	M9861.3	9	Clinical investigation	4	26	3
2236	Female	2017	Bone marrow	lymphoid leukemias	C42.1	M9835.3	9	Pathology	4	26	3
2240	Female	2017	Bone marrow	Myeloid leukaemia	C42.1	M9861.3	9	Pathology	4	26	3
2241	Female	2017	Bone marrow	Myeloid leukaemia	C42.1	M9861.3	9	Pathology	4	26	3
2243	Female	2014	KIDNEY	kidney	C64.9	M8960.3	9	Pathology	4	26
2248	Female	2017	Retina	Eye	C69.2	M9510.3	9	Clinical investigation	4	26
2255	Female	2017	BRAIN	Brain, nervous system	C71.9	M8000.3	9	Clinical investigation	4	26
2258	Female	2014	Spinal cord	Brain, nervous system	C72.0	M9364.3	9	Clinical investigation	4	26
2260	Female	2014	UNKNOWN PRIMARY SITE	(O&U)	C80.9	M8000.3	9	Clinical investigation	4	26
2261	Female	2014	Bone marrow	lymphoid leukemias	C42.1	M9835.3	9	Clinical investigation	4	310	3
2262	Female	2015	Bone marrow	lymphoid leukemias	C42.1	M9835.3	9	Cytology report	4	318	3
2269	Female	2015	Bone marrow	lymphoid leukemias	C42.1	M9835.3	9	Cytology report	4	185	3
2275	Female	2014	Bone marrow	lymphoid leukemias	C42.1	M9835.3	9	Clinical investigation	4	207	3
2277	Female	2015	KIDNEY	kidney	C64.9	M8960.3	9	Pathology	4	210
2278	Female	2017	Mediastinum, NOS	other thoracic organs	C38.3	M9500.3	3	Pathology	4	224
2279	Female	2014	Bone marrow	lymphoid leukemias	C42.1	M9835.3	9	Clinical investigation	4	224	3
2280	Female	2014	Bone marrow	leukaemia unspecified	C42.1	M9800.3	9	Clinical investigation	4	254	3
2283	Female	2014	Bone marrow	lymphoid leukemias	C42.1	M9835.3	9	Clinical investigation	4	254	3
2286	Female	2014	KIDNEY	kidney	C64.9	M8960.3	9	Pathology	4	254
2287	Female	2017	ADRENAL GLAND	Adrenal gland	C74.9	M9500.3	9	Pathology	4	259
2294	Female	2014	Bone marrow	lymphoid leukemias	C42.1	M9835.3	9	Clinical investigation	4	282	3
2298	Female	2015	Bone marrow	lymphoid leukemias	C42.1	M9835.3	9	Cytology report	4	282	3
2304	Female	2017	Retina	Eye	C69.2	M9510.3	9	Pathology	4	282
2307	Female	2014	ADRENAL GLAND	Adrenal gland	C74.9	M8000.3	9	Clinical investigation	4	282
2308	Female	2014	BONES, JOINTS AND ARTICULAR CARTILAGE OF OTHER AND UNSPECIFIED SITES	bone	C41.9	M8000.3	9	Clinical investigation	5	228
2310	Female	2014	Bone marrow	lymphoid leukemias	C42.1	M9826.3	9	Pathology	5	228	3
2312	Female	2015	Bone marrow	leukaemia unspecified	C42.1	M9800.3	9	Death Certificate	5	228	3
2316	Female	2017	Bone marrow	lymphoid leukemias	C42.1	M9835.3	9	Pathology	5	228	3
2318	Female	2015	KIDNEY	kidney	C64.9	M8000.3	9	Clinical investigation	5	228
2322	Female	2014	ADRENAL GLAND	Adrenal gland	C74.9	M8000.3	9	Clinical investigation	5	228
2323	Female	2017	Bone marrow	lymphoid leukemias	C42.1	M9835.3	9	Cytology report	5	284	3
2324	Female	2017	Posterior mediastinum	other thoracic organs	C38.2	M8000.3	9	Clinical investigation	6	133
2328	Female	2017	Lymph node	(O&U)	C77.9	M8000.3	9	Death Certificate	1	21
2362	Female	2017	Bone marrow	Myeloid leukaemia	C42.1	M9863.3	9	Cytology report	1	83	3
2368	Female	2015	Frontal lobe	Brain, nervous system	C71.0	M9500.3	3	Pathology	1	83
2369	Female	2017	BRAIN	Brain, nervous system	C71.9	M8000.3	9	Pathology	1	83
2370	Female	2014	SPINAL CORD, CRANIAL NERVES, AND OTHER PARTS OF CENTRAL NERVOUS	Brain, nervous system	C72.9	M8000.3	9	Clinical investigation	1	83
2375	Female	2015	ADRENAL GLAND	Adrenal gland	C74.9	M9500.3	9	Cytology report	1	83
2378	Female	2017	Abdomen, NOS	(O&U)	C76.2	M9071.3	9	Pathology	1	83
2382	Female	2017	HEART, MEDIASTINUM, AND PLEURA	other thoracic organs	C38.0	M8000.3	9	Death Certificate	1	164
2384	Female	2017	KIDNEY	kidney	C64.9	M8960.3	9	Pathology	1	262
2387	Female	2014	Bone marrow	non-hodgkin lymphomas	C42.1	M9690.3	9	Cytology report	1	263	3
2388	Female	2017	Bone marrow	lymphoid leukemias	C42.1	M9835.3	9	Cytology report	1	295	3
2390	Female	2015	Bone marrow	lymphoid leukemias	C42.1	M9835.3	9	Clinical investigation	2	14	3
2391	Female	2015	Bone marrow	lymphoid leukemias	C42.1	M9835.3	9	Cytology report	2	14	3
2393	Female	2017	Bone marrow	lymphoid leukemias	C42.1	M9836.3	9	Pathology	2	14	3
2394	Female	2014	Connective, subcutaneous and other soft tissues of head, face, and neck (	connective and soft tissue	C49.0	M8910.3	9	Pathology	2	14
2395	Female	2015	Frontal lobe	Brain, nervous system	C71.0	M9440.3	9	Pathology	2	14
2400	Female	2015	Connective, subcutaneous and other soft tissues of head, face, and neck	connective and soft tissue	C49.3	M8000.3	9	Clinical investigation	2	68
2401	Female	2017	Bone marrow	neopelasm	C42.1	M8000.3	9	Death Certificate	2	118
2405	Female	2017	Bone marrow	lymphoid leukemias	C42.1	M9835.3	6	Pathology	2	118	3
2407	Female	2015	Bone marrow	lymphoid leukemias	C42.1	M9835.3	9	Cytology report	2	168	3
2409	Female	2017	Bone marrow	lymphoid leukemias	C42.1	M9835.3	6	Pathology	2	173	3
2412	Female	2014	SMALL INTESTINE	small intestine	C17.9	M9591.3	9	Pathology	2	256
2413	Female	2014	Bone marrow	lymphoid leukemias	C42.1	M9835.3	9	Clinical investigation	2	271	3
2415	Female	2015	Lower limb, NOS	(O&U)	C76.5	M8000.3	9	Clinical investigation	2	271
2418	Female	2017	Bone marrow	lymphoid leukemias	C42.1	M9835.3	9	Pathology	7	135	3
2419	Female	2017	Bone marrow	lymphoid leukemias	C42.1	M9836.3	9	Cytology report	7	136	3
2420	Female	2015	NASOPHARYNX	nasopharynx	C11.9	M8920.3	9	Pathology	8	23
2421	Female	2015	EYE AND ADNEXA	Eye	C69.9	M9510.3	1	Pathology	8	23
2422	Female	2014	Abdomen, NOS	(O&U)	C76.2	M8806.3	9	Pathology	8	23
2425	Female	2017	Bone marrow	lymphoid leukemias	C42.1	M9835.3	9	Pathology	8	76	3
2427	Female	2017	KIDNEY	kidney	C64.9	M8960.3	9	Pathology	8	76
2429	Female	2014	LIVER AND INTRAHEPATIC BILE DUCTS	liver	C22.0	M8970.3	9	Pathology	8	90
2430	Female	2015	LIVER AND INTRAHEPATIC BILE DUCTS	liver	C22.0	M8970.3	9	Clinical investigation	8	90
2433	Female	2015	LIVER AND INTRAHEPATIC BILE DUCTS	liver	C22.0	M8000.3	9	Clinical investigation	8	90
2434	Female	2017	LIVER AND INTRAHEPATIC BILE DUCTS	liver	C22.0	M8970.3	9	Pathology	8	90
2435	Female	2014	Bone marrow	non-hodgkin lymphomas	C42.1	M9750.3	9	Clinical investigation	8	90	3
2436	Female	2014	Bone marrow	lymphoid leukemias	C42.1	M9835.3	9	Clinical investigation	8	90	3
2443	Female	2015	Bone marrow	lymphoid leukemias	C42.1	M9835.3	9	Clinical investigation	8	90	3
2444	Female	2015	Bone marrow	lymphoid leukemias	C42.1	M9835.3	9	Clinical investigation	8	90	3
2447	Female	2015	Bone marrow	lymphoid leukemias	C42.1	M9835.3	9	Clinical investigation	8	90	3
2449	Female	2015	Bone marrow	lymphoid leukemias	C42.1	M9835.3	9	Clinical investigation	8	90	3
2450	Female	2015	Bone marrow	lymphoid leukemias	C42.1	M9835.3	9	Pathology	8	90	3
2453	Female	2015	Bone marrow	lymphoid leukemias	C42.1	M9835.3	9	Cytology report	8	90	3
2454	Female	2015	Bone marrow	Myeloid leukaemia	C42.1	M9867.3	9	Clinical investigation	8	90	3
2456	Female	2014	KIDNEY	kidney	C64.9	M8960.3	9	Pathology	8	90
2459	Female	2015	KIDNEY	kidney	C64.9	M8960.3	9	Pathology	8	90
2461	Female	2014	Cerebral meninges	Brain, nervous system	C71.1	M9473.3	9	Pathology	8	90
2462	Female	2017	BRAIN	Brain, nervous system	C71.9	M8000.3	9	Death Certificate	8	90
2463	Female	2017	Optic nerve	Brain, nervous system	C72.3	M9400.3	9	Pathology	8	90
2466	Female	2017	ADRENAL GLAND	Adrenal gland	C74.0	M8370.3	3	Pathology	8	90
2469	Female	2015	ADRENAL GLAND	Adrenal gland	C74.9	M9500.3	9	Pathology	8	90
2471	Female	2014	Head, face or neck, NOS	(O&U)	C76.0	M8000.3	9	Clinical investigation	8	90
2473	Female	2015	Pelvis, NOS	(O&U)	C76.3	M8000.3	9	Clinical investigation	8	90
2475	Female	2017	UNKNOWN PRIMARY SITE	(O&U)	C80.9	M9071.3	9	Pathology	8	90
2477	Female	2015	Bone marrow	leukaemia unspecified	C42.1	M9801.3	9	Death Certificate	8	0	3
2481	Female	2015	Connective, subcutaneous and other soft tissues of head, face, and neck	connective and soft tissue	C49.9	M8000.3	9	Death Certificate	8	0
2487	Female	2014	BRAIN	Brain, nervous system	C71.9	M9400.3	3	Pathology	8	0
2489	Female	2014	Bone marrow	lymphoid leukemias	C42.1	M9835.3	9	Clinical investigation	8	143	3
2492	Female	2015	Bone marrow	Myeloid leukaemia	C42.1	M9861.3	9	Clinical investigation	8	143	3
2495	Female	2014	KIDNEY	kidney	C64.9	M8960.3	9	Pathology	8	143
2497	Female	2014	BRAIN	Brain, nervous system	C71.9	M8000.3	9	Clinical investigation	8	143
2499	Female	2017	ADRENAL GLAND	Adrenal gland	C74.0	M8370.3	9	Pathology	8	152
2501	Female	2017	Bone marrow	lymphoid leukemias	C42.1	M9835.3	9	Clinical investigation	8	192	3
2503	Female	2014	Spinal cord	Brain, nervous system	C72.0	M8806.3	9	Pathology	8	192
2504	Female	2015	BRAIN	Brain, nervous system	C71.9	M9400.3	1	Pathology	8	403
2507	Female	2015	BONES, JOINTS AND ARTICULAR CARTILAGE OF OTHER AND UNSPECIFIED SITES	bone	C41.2	M8000.3	9	Clinical investigation	8	298
2508	Female	2015	BRAIN	Brain, nervous system	C71.9	M9392.3	9	Pathology	8	298
2510	Female	2017	BRAIN	Brain, nervous system	C71.9	M8000.3	9	Death Certificate	8	298
2512	Female	2014	Upper limb, NO	(O&U)	C76.4	M8000.3	9	Clinical investigation	8	298
2514	Female	2014	Connective, subcutaneous and other soft tissues of lower limb and hip	connective and soft tissue	C49.2	M8002.3	2	Pathology	9	52
2517	Female	2014	BRAIN	Brain, nervous system	C71.9	M9392.3	9	Clinical investigation	9	191
2518	Female	2017	Bone marrow	Myeloid leukaemia	C42.1	M9871.3	9	Pathology	10	72	3
2521	Female	2015	RETROPERITONEUM AND PERITONEUM	retroperitoneum and peritoneum	C48.0	M9071.3	9	Pathology	10	72
2523	Female	2015	UNKNOWN PRIMARY SITE	(O&U)	C80.9	M8000.3	9	Clinical investigation	10	72
2524	Female	2017	Upper limb, NO	(O&U)	C76.4	M8120.3	9	Pathology	10	390
2525	Female	2017	KIDNEY	kidney	C64.9	M9699.3	9	Pathology	10	346
2526	Female	2017	KIDNEY	kidney	C64.9	M8000.3	9	Clinical investigation	10	346
2527	Female	2014	Head, face or neck, NOS	(O&U)	C76.0	M8000.3	9	Clinical investigation	10	214
2529	Female	2017	Other ill-defined sites	(O&U)	C76.7	M8900.3	9	Pathology	10	288
2530	Female	2014	Bone marrow	lymphoid leukemias	C42.1	M9835.3	9	Pathology	11	307	3
2531	Female	2015	Bone marrow	lymphoid leukemias	C42.1	M9835.3	6	Pathology	11	335	3
2532	Female	2015	KIDNEY	kidney	C64.9	M8960.3	9	Clinical investigation	11	162
2533	Female	2014	Lymph nodes of head, face and neck	hodgkin lymphoma	C77.0	M9650.3	9	Pathology	11	162	3
2536	Female	2015	Bone marrow	Myeloid leukaemia	C42.1	M9866.3	5	Pathology	11	225	3
2537	Female	2015	BRONCHUS AND LUNG	trachea, bronchus and lung	C34.9	M8973.3	9	Pathology	11	268
2538	Female	2014	Bone marrow	lymphoid leukemias	C42.1	M9835.3	9	Pathology	11	268	3
2539	Female	2014	Bone marrow	lymphoid leukemias	C42.1	M9823.3	9	Pathology	11	268	3
2540	Female	2014	Bone marrow	lymphoid leukemias	C42.1	M9835.3	9	Pathology	11	268	3
2543	Female	2015	Bone marrow	lymphoid leukemias	C42.1	M9835.3	6	Pathology	11	268	3
2544	Female	2015	Bone marrow	lymphoid leukemias	C42.1	M9835.3	6	Pathology	11	268	3
2546	Female	2015	Bone marrow	lymphoid leukemias	C42.1	M9835.3	9	Pathology	11	268	3
2552	Female	2014	BRAIN	Brain, nervous system	C71.9	M9391.3	3	Clinical investigation	11	268
2555	Female	2015	UNKNOWN PRIMARY SITE	(O&U)	C80.9	M8140.3	9	Pathology	11	268
2558	Female	2015	UNKNOWN PRIMARY SITE	(O&U)	C80.9	M8002.3	9	Pathology	11	371
2560	Female	2015	Bone marrow	lymphoid leukemias	C42.1	M9835.3	9	Pathology	11	292	3
2564	Female	2015	Bone marrow	lymphoid leukemias	C42.1	M9835.3	9	Pathology	11	292	3
2565	Female	2014	Bone marrow	lymphoid leukemias	C42.1	M9835.3	9	Pathology	12	48	3
2568	Female	2015	Bone marrow	lymphoid leukemias	C42.1	M9835.3	6	Pathology	12	48	3
2569	Female	2014	LIVER AND INTRAHEPATIC BILE DUCTS	liver	C22.0	M8000.3	9	Death Certificate	12	0
2570	Female	2014	Bone marrow	lymphoid leukemias	C42.1	M9835.3	9	Pathology	12	196	3
2571	Female	2017	Bone marrow	Myeloid leukaemia	C42.1	M9872.3	9	Cytology report	13	33	3
2572	Female	2014	Bone marrow	lymphoid leukemias	C42.1	M9835.3	9	Clinical investigation	13	304	3
2573	Female	2017	ADRENAL GLAND	Adrenal gland	C74.9	M8000.3	9	Death Certificate	13	304
2576	Female	2014	LIVER AND INTRAHEPATIC BILE DUCTS	liver	C22.0	M8140.3	9	Clinical investigation	13	36
2579	Female	2015	BONES, JOINTS AND ARTICULAR CARTILAGE OF OTHER AND UNSPECIFIED SITES	bone	C41.9	M8000.3	9	Clinical investigation	13	36
2581	Female	2014	Bone marrow	lymphoid leukemias	C42.1	M9835.3	9	Clinical investigation	13	36	3
2586	Female	2014	Bone marrow	lymphoid leukemias	C42.1	M9835.3	9	Cytology report	13	36	3
2592	Female	2015	Bone marrow	lymphoid leukemias	C42.1	M9835.3	9	Cytology report	13	36	3
2594	Female	2015	Bone marrow	lymphoid leukemias	C42.1	M9835.3	9	Cytology report	13	36	3
2596	Female	2015	Bone marrow	lymphoid leukemias	C42.1	M9835.3	9	Cytology report	13	36	3
2598	Female	2015	Bone marrow	Myeloid leukaemia	C42.1	M9861.3	9	Cytology report	13	36	3
2600	Female	2017	Bone marrow	lymphoid leukemias	C42.1	M9835.3	9	Cytology report	13	36	3
2603	Female	2015	Retina	Eye	C69.2	M8000.3	9	Clinical investigation	13	36
2615	Female	2015	Overlapping lesion of biliary tract	gallbladder etc.	C24.8	M8000.3	9	Death Certificate	13	38
2618	Female	2017	Bone marrow	lymphoid leukemias	C42.1	M9835.3	9	Cytology report	13	38	3
2621	Female	2015	KIDNEY	kidney	C64.9	M8960.3	9	Pathology	13	44
2627	Female	2017	SPINAL CORD, CRANIAL NERVES, AND OTHER PARTS OF CENTRAL NERVOUS	Brain, nervous system	C72.9	M8000.3	9	Death Certificate	13	44
2628	Female	2017	LIVER AND INTRAHEPATIC BILE DUCTS	liver	C22.0	M8000.3	9	Death Certificate	13	380
2630	Female	2017	Bone marrow	Myeloid leukaemia	C42.1	M9872.3	9	Cytology report	13	380	3
2632	Female	2017	Brain stem	Brain, nervous system	C71.7	M8000.3	9	Clinical investigation	13	380
2633	Female	2017	KIDNEY	kidney	C64.9	M8960.3	8	Pathology	13	60
2637	Female	2014	Bone marrow	leukaemia unspecified	C42.1	9800.3	9	Clinical investigation	13	124	3
2642	Female	2014	BRAIN	Brain, nervous system	C71.9	M8000.3	9	Clinical investigation	13	124
2654	Female	2017	BONES, JOINTS AND ARTICULAR CARTILAGE OF OTHER AND UNSPECIFIED SITES	bone	C41.9	M8000.3	9	Clinical investigation	13	125
2655	Female	2015	KIDNEY	kidney	C64.9	M8960.3	9	Pathology	13	125
2657	Female	2014	Retina	Eye	C69.2	M8000.3	9	Clinical investigation	13	125
2658	Female	2017	Lymph node	non-hodgkin lymphomas	C77.9	M9591.3	9	Pathology	13	125	3
2661	Female	2014	Bone marrow	leukaemia unspecified	C42.1	M9800.3	9	Clinical investigation	13	140	3
2663	Female	2015	Bone marrow	lymphoid leukemias	C42.1	M9835.3	9	Cytology report	13	140	3
2668	Female	2017	Bone marrow	lymphoid leukemias	C42.1	M9835.3	9	Cytology report	13	140	3
2670	Female	2015	KIDNEY	kidney	C64.9	M8960.3	9	Pathology	13	140
2673	Female	2017	Bone marrow	lymphoid leukemias	C42.1	M9835.3	9	Cytology report	13	181	3
2674	Female	2017	Bone marrow	lymphoid leukemias	C42.1	M9835.3	9	Cytology report	13	193	3
2675	Female	2017	Lymph node	non-hodgkin lymphomas	C77.9	M9591.3	9	Pathology	13	193	3
2679	Female	2017	KIDNEY	kidney	C64.9	M8960.3	9	Pathology	13	194
2680	Female	2017	Bone marrow	lymphoid leukemias	C42.1	M9835.3	9	Cytology report	13	266	3
2684	Female	2015	Bone marrow	leukaemia unspecified	C42.1	M9800.3	9	Clinical investigation	14	158	3
2685	Female	2014	BLADDER	Bladder	C67.9	M8000.3	9	Clinical investigation	14	158
2686	Female	2015	Bone marrow	lymphoid leukemias	C42.1	M9835.3	9	Cytology report	15	174	3
2688	Female	2014	Bone marrow	lymphoid leukemias	C42.1	M9835.3	9	Pathology	15	183	3
2689	Female	2015	BRAIN	Brain, nervous system	C71.9	M9370.3	9	Pathology	15	183
2693	Female	2017	RENAL PELVIS	renal pelvis	C65.9	M8000.3	9	Death Certificate	16	323
2694	Female	2017	Bone marrow	leukaemia unspecified	C42.1	M9800.3	9	Clinical investigation	16	334	3
2696	Female	2014	Bone marrow	leukaemia unspecified	C42.1	M9800.3	9	Pathology	16	154	3
2697	Female	2017	KIDNEY	kidney	C64.9	M8960.3	9	Pathology	16	154
2699	Female	2015	Retina	Eye	C69.2	M9510.3	9	Clinical investigation	16	154
2700	Female	2014	COLON	colon	C18.9	M8140.3	9	Death Certificate	16	337
2702	Female	2017	Bone marrow	lymphoid leukemias	C42.1	M9835.3	9	Pathology	17	302	3
2703	Female	2014	SPINAL CORD, CRANIAL NERVES, AND OTHER PARTS OF CENTRAL NERVOUS	Brain, nervous system	C72.9	M8000.3	9	Death Certificate	17	302
2705	Female	2017	Bone marrow	lymphoid leukemias	C42.1	M9837.3	8	Pathology	17	2	3
2706	Female	2017	SKIN	other skin	C44.9	M8090.3	9	Pathology	17	2
2707	Female	2015	Bone marrow	lymphoid leukemias	C42.1	M9837.3	9	Clinical investigation	17	0	3
2712	Female	2017	BRAIN	Brain, nervous system	C71.9	M9400.3	9	Clinical investigation	17	108
2714	Female	2014	Bone marrow	lymphoid leukemias	C42.1	M9836.3	6	Cytology report	17	195	3
2715	Female	2014	Bone marrow	lymphoid leukemias	C42.1	M9835.3	9	Cytology report	17	195	3
2720	Female	2017	Bone marrow	lymphoid leukemias	C42.1	M9836.3	9	Pathology	17	195	3
2722	Female	2017	Bone marrow	lymphoid leukemias	C42.1	M9836.3	9	Pathology	17	195	3
2723	Female	2017	Bone marrow	lymphoid leukemias	C42.1	M9836.3	9	Pathology	17	195	3
2724	Female	2015	KIDNEY	kidney	C64.9	M8960.3	9	Pathology	17	195
2725	Female	2017	Retina	Eye	C69.2	M9510.3	9	Pathology	17	195
2726	Female	2017	Retina	Eye	C69.2	M9510.3	9	Pathology	17	195
2729	Female	2015	BRAIN	Brain, nervous system	C71.6	M9470.3	9	Pathology	17	195
2730	Female	2015	BRAIN	Brain, nervous system	C71.6	M9471.3	9	Pathology	17	195
2739	Female	2014	BRAIN	Brain, nervous system	C71.9	M8000.3	9	Death Certificate	17	195
2746	Female	2017	BRAIN	Brain, nervous system	C71.9	M8000.3	9	Clinical investigation	17	195
2750	Female	2017	ADRENAL GLAND	Adrenal gland	C74.9	M9490.3	9	Pathology	17	195
2751	Female	2014	Bone marrow	lymphoid leukemias	C42.1	M9835.3	9	Clinical investigation	17	405	3
2752	Female	2015	Bone marrow	lymphoid leukemias	C42.1	M9836.3	9	Pathology	17	405	3
2753	Female	2015	Bone marrow	lymphoid leukemias	C42.1	M9835.3	9	Pathology	17	252	3
2754	Female	2015	Bone marrow	leukaemia unspecified	C42.1	M9800.3	9	Death Certificate	17	252	3
2755	Female	2015	Peripheral nerves and autonomic nervous system of trunk, NOS	connective and soft tissue	C47.6	M9490.3	2	Pathology	17	252
2756	Female	2017	Retina	Eye	C69.2	M9510.3	9	Pathology	17	252
2757	Female	2017	Bone marrow	myelodysplastic syndromes	C42.1	M9989.3	9	Cytology report	17	264	3
2758	Female	2014	KIDNEY	kidney	C64.9	M8960.3	9	Pathology	17	264
2759	Female	2015	Bone marrow	leukaemia unspecified	C42.1	M9800.3	9	Clinical investigation	18	0	3
2760	Female	2015	Bone marrow	leukaemia unspecified	C42.1	M9800.3	9	Clinical investigation	18	0	3
2761	Female	2014	KIDNEY	kidney	C64.9	M8960.3	9	Pathology	18	217
2762	Female	2017	Bone marrow	leukaemia unspecified	C42.1	M9801.3	9	Cytology report	19	220	3
2763	Female	2017	BRAIN	Brain, nervous system	C71.9	M8000.3	9	Death Certificate	20	47
2764	Female	2015	Lymph nodes of axilla or arm	(O&U)	C77.3	M8000.3	9	Pathology	20	47
2765	Female	2015	Bone marrow	non-hodgkin lymphomas	C42.1	M9591.3	9	Clinical investigation	20	171	3
2766	Female	2015	BRAIN	Brain, nervous system	C71.9	M8000.3	9	Clinical investigation	20	171
2767	Female	2014	Bone marrow	lymphoid leukemias	C42.1	M9835.3	9	Clinical investigation	20	177	3
2768	Female	2015	KIDNEY	kidney	C64.9	M8960.3	9	Clinical investigation	20	216
2769	Female	2014	BRAIN	Brain, nervous system	C71.6	M9470.3	9	Pathology	20	265
2770	Female	2015	Bone marrow	leukaemia unspecified	C42.1	M9800.3	9	Clinical investigation	21	55	3
2771	Female	2017	Bone marrow	lymphoid leukemias	C42.1	M9835.3	9	Cytology report	21	55	3
2772	Female	2017	Bone marrow	lymphoid leukemias	C42.1	M9835.3	9	Cytology report	21	55	3
2773	Female	2017	Bone marrow	lymphoid leukemias	C42.1	M9835.3	9	Pathology	21	55	3
2774	Female	2017	Bone marrow	lymphoid leukemias	C42.1	M9835.3	9	Cytology report	21	98	3
2775	Female	2017	Bone marrow	lymphoid leukemias	C42.1	M9835.3	9	Cytology report	21	98	3
2776	Female	2014	Abdomen, NOS	(O&U)	C76.2	M9687.3	9	Pathology	21	146
2777	Female	2017	Bone marrow	lymphoid leukemias	C42.1	M9835.3	9	Cytology report	21	333	3
2778	Female	2017	Bone marrow	lymphoid leukemias	C42.1	M9835.3	9	Cytology report	21	155	3
2779	Female	2017	KIDNEY	kidney	C64.9	M8960.3	3	Pathology	21	348
2780	Female	2015	Bone marrow	lymphoid leukemias	C42.1	M9835.3	9	Pathology	21	230	3
2781	Female	2015	Bone marrow	lymphoid leukemias	C42.1	M9835.3	9	Cytology report	21	230	3
2782	Female	2015	Bone marrow	leukaemia unspecified	C42.1	M9800.3	9	Clinical investigation	21	230	3
2783	Female	2017	Pelvis, NOS	(O&U)	C76.3	M9071.3	9	Pathology	21	230
2784	Female	2015	Lymph nodes of head, face and neck	hodgkin lymphoma	C77.0	M9650.3	9	Pathology	21	230	3
2785	Female	2015	LIVER AND INTRAHEPATIC BILE DUCTS	liver	C22.0	M8000.3	9	Clinical investigation	21	238
2786	Female	2015	Bone marrow	Multiple myeloma	C42.1	M9732.3	9	Clinical investigation	21	370	3
2787	Female	2015	Bone marrow	leukaemia unspecified	C42.1	M9800.3	9	Clinical investigation	21	370	3
2788	Female	2014	Bone marrow	leukaemia unspecified	C42.1	M9800.3	9	Clinical investigation	22	231	3
2789	Female	2017	Bone marrow	Myeloid leukaemia	C42.1	M9896.3	9	Clinical investigation	22	231	3
2790	Female	2017	Bone marrow	lymphoid leukemias	C42.1	M9836.3	9	Cytology report	22	231	3
2791	Female	2017	Bone marrow	lymphoid leukemias	C42.1	M9835.3	9	Death Certificate	22	231	3
2792	Female	2014	KIDNEY	kidney	C64.9	M8000.3	9	Clinical investigation	22	231
2793	Female	2015	Frontal lobe	Brain, nervous system	C71.0	M9500.3	9	Clinical investigation	22	231
2794	Female	2017	Spinal cord	Brain, nervous system	C72.0	M9500.3	3	Pathology	22	231
2795	Female	2015	KIDNEY	kidney	C64.9	M8960.3	9	Pathology	22	236
2796	Female	2017	Head, face or neck, NOS	(O&U)	C76.0	M9751.3	9	Pathology	22	294
2797	Female	2017	NASOPHARYNX	nasopharynx	C11.9	M8900.3	9	Pathology	23	69
2798	Female	2014	Bone marrow	lymphoid leukemias	C42.1	M9835.3	6	Pathology	23	69	3
2799	Female	2014	Bone marrow	lymphoid leukemias	C42.1	M9835.3	9	Cytology report	23	322	3
2800	Female	2016	Head, face or neck, NOS	(O&U)	C76.0	M8000.3	9	Clinical investigation	24	28
2801	Female	2017	BRAIN	Brain, nervous system	C71.9	M9500.3	1	Pathology	24	28
2802	Female	2017	BRAIN	Brain, nervous system	C71.9	M8000.3	9	Clinical investigation	24	28
2803	Female	2015	Bone marrow	lymphoid leukemias	C42.1	9835.3	9	Pathology	24	202	3
2804	Female	2015	Bone marrow	lymphoid leukemias	C42.1	9835.3	9	Pathology	24	245	3
2805	Female	2016	LIVER AND INTRAHEPATIC BILE DUCTS	liver	C22.0	M9130.3	9	Pathology	24	245
2806	Female	2015	Bone marrow	lymphoid leukemias	C42.1	9820.3	9	Pathology	24	250	3
2807	Female	2016	KIDNEY	kidney	C64.9	M8960.3	9	Pathology	24	250
2808	Female	2016	Retina	Eye	C69.2	M9510.3	9	Pathology	24	250
2809	Female	2016	Ventricle, NOS	Brain, nervous system	C71.5	M9390.3	9	Pathology	24	250
2810	Female	2017	Bone marrow	lymphoid leukemias	C42.1	M9820.3	9	Pathology	24	250	3
2811	Female	2017	Bone marrow	lymphoid leukemias	C42.1	M9835.3	9	Pathology	25	81	3
2812	Female	2015	Bone marrow	leukaemia unspecified	C42.1	M9800.3	9	Clinical investigation	25	145	3
2813	Female	2017	Bone marrow	lymphoid leukemias	C42.1	M9836.3	9	Cytology report	25	145	3
2815	Female	2017	Bone marrow	lymphoid leukemias	C42.1	M9835.3	9	Pathology	25	255	3
2816	Female	2014	KIDNEY	kidney	C64.9	M8960.3	9	Pathology	26	30
2817	Female	2015	HEMATOPOIETIC AND RETICULOENDOTHELIAL SYSTEMS	leukaemia unspecified	C42.0	M9800.3	9	Clinical investigation	26	51	3
2818	Female	2015	Retina	Eye	C69.2	M9510.3	1	Pathology	26	51
2819	Female	2017	SPINAL CORD, CRANIAL NERVES, AND OTHER PARTS OF CENTRAL NERVOUS	Brain, nervous system	C72.9	M9831.3	3	Pathology	26	78
2820	Female	2015	Bone marrow	lymphoid leukemias	C42.1	M9835.3	9	Cytology report	26	109	3
2821	Female	2017	KIDNEY	kidney	C64.9	M8960.3	3	Pathology	26	109
2822	Female	2017	BRAIN	Brain, nervous system	C71.9	M8000.3	2	Pathology	26	109
2823	Female	2017	Bone marrow	Multiple myeloma	C42.1	M9731.3	3	Pathology	26	128	3
2824	Female	2015	Bone marrow	lymphoid leukemias	C42.1	M9835.3	9	Cytology report	27	31	3
2825	Female	2015	Abdomen, NOS	(O&U)	C76.2	M8000.3	9	Clinical investigation	27	31
2826	Female	2015	Lymph nodes of head, face and neck	non-hodgkin lymphomas	C77.0	M9680.3	9	Pathology	27	31	3
2827	Female	2017	UNKNOWN PRIMARY SITE	(O&U)	C80.9	M8000.3	9	Pathology	27	31
2828	Female	2015	UNKNOWN PRIMARY SITE	(O&U)	C80.9	M9591.3	9	Clinical investigation	27	31
2829	Female	2015	Bone marrow	lymphoid leukemias	C42.1	M9835.3	9	Cytology report	27	42	3
2830	Female	2017	Bone marrow	lymphoid leukemias	C42.1	M9835.3	9	Cytology report	27	88	3
2831	Female	2015	Bone marrow	lymphoid leukemias	C42.1	M9835.3	6	Pathology	27	97	3
2832	Female	2015	LIVER AND INTRAHEPATIC BILE DUCTS	liver	C22.0	M8970.3	9	Pathology	27	159
2833	Female	2017	Bone marrow	lymphoid leukemias	C42.1	M9835.3	9	Pathology	27	159	3
2834	Female	2014	BRAIN	Brain, nervous system	C71.9	M8000.3	9	Clinical investigation	27	159
2835	Female	2014	UNKNOWN PRIMARY SITE	(O&U)	C80.9	M8000.3	9	Clinical investigation	27	159
2836	Female	2017	UNKNOWN PRIMARY SITE	(O&U)	C80.9	M8000.3	9	Clinical investigation	27	213
2837	Female	2015	UNKNOWN PRIMARY SITE	(O&U)	C80.9	M8000.3	9	Clinical investigation	27	290
2838	Female	2014	HEMATOPOIETIC AND RETICULOENDOTHELIAL SYSTEMS	neopelasm	C42.0	M8000.3	9	Clinical investigation	28	7
2839	Female	2014	HEMATOPOIETIC AND RETICULOENDOTHELIAL SYSTEMS	neopelasm	C42.0	M8000.3	9	Death Certificate	28	7
2840	Female	2017	HEMATOPOIETIC AND RETICULOENDOTHELIAL SYSTEMS	leukaemia unspecified	C42.0	M9800.3	9	Cytology report	28	7	3
2841	Female	2014	Peripheral nerves and autonomic nervous system of abdomen	connective and soft tissue	C47.4	M8000.3	9	Clinical investigation	28	7
2842	Female	2014	HEMATOPOIETIC AND RETICULOENDOTHELIAL SYSTEMS	lymphoid leukemias	C42.0	M9827.3	9	Clinical investigation	28	114	3
2843	Female	2015	HEMATOPOIETIC AND RETICULOENDOTHELIAL SYSTEMS	leukaemia unspecified	C42.0	M9800.3	9	Clinical investigation	28	182	3
2844	Female	2017	Bone marrow	lymphoid leukemias	C42.1	M9836.3	8	Pathology	0	-1	3
2846	Female	2017	Peripheral nerves and autonomic nervous system of thorax	connective and soft tissue	C47.3	M9500.3	3	Pathology	0	-1
2847	Female	2017	Connective, subcutaneous and other soft tissues of head, face, and neck	connective and soft tissue	C49.3	M8910.3	9	Pathology	0	-1
2848	Female	2017	OVARY	ovary	C56.9	M9071.3	9	Pathology	0	-1
2849	Female	2017	KIDNEY	kidney	C64.9	M8960.3	9	Pathology	0	-1
2850	Female	2017	KIDNEY	kidney	C64.9	M8000.3	9	Clinical investigation	0	-1
2851	Female	2017	BRAIN	Brain, nervous system	C71.6	M9470.3	9	Pathology	0	-1
2852	Female	2017	Bone marrow	lymphoid leukemias	C42.1	M9836.3	9	Pathology	29	58	3
2853	Female	2017	Bone marrow	lymphoid leukemias	C42.1	M9835.3	9	Pathology	29	58	3
2854	Female	2017	Bone marrow	leukaemia unspecified	C42.1	M9800.3	9	Clinical investigation	29	58	3
2855	Female	2014	Connective and soft tissue of pelvis	connective and soft tissue	C49.5	M9490.3	9	Pathology	29	58
2856	Female	2017	KIDNEY	kidney	C64.9	M8960.3	9	Pathology	29	58
2857	Female	2017	Bone marrow	lymphoid leukemias	C42.1	M9835.3	9	Pathology	29	75	3
2858	Female	2017	Bone marrow	lymphoid leukemias	C42.1	M9835.3	9	Cytology report	30	227	3
2859	Female	2014	Retina	Eye	C69.2	M9510.3	9	Clinical investigation	30	227
2860	Female	2017	ADRENAL GLAND	Adrenal gland	C74.9	M9490.3	9	Pathology	30	227
2861	Female	2015	Bone marrow	leukaemia unspecified	C42.1	M9800.3	9	Clinical investigation	30	269	3
2862	Female	2015	Bone marrow	lymphoid leukemias	C42.1	M9835.3	9	Pathology	30	297	3
2863	Female	2015	Pelvis, NOS	(O&U)	C76.3	M9071.3	9	Pathology	30	297
2864	Female	2017	Bone marrow	lymphoid leukemias	C42.1	M9835.3	9	Pathology	31	277	3
2865	Female	2015	Bone marrow	lymphoid leukemias	C42.1	M9835.3	9	Cytology report	31	299	3
2866	Female	2015	Bone marrow	lymphoid leukemias	C42.1	M9835.3	9	Pathology	31	299	3
2867	Female	2017	Bone marrow	lymphoid leukemias	C42.1	M9835.3	9	Pathology	31	299	3
2868	Female	2014	ADRENAL GLAND	Adrenal gland	C74.9	M9500.3	9	Pathology	31	299
2869	Female	2014	Bone marrow	lymphoid leukemias	C42.1	M9836.3	9	Cytology report	3	8	4
2870	Female	2015	Retina	Eye	C69.2	M9510.3	3	Pathology	3	8
2871	Female	2017	Bone marrow	Myeloid leukaemia	C42.1	M9872.3	9	Clinical investigation	3	113	4
2872	Female	2014	BONES, JOINTS AND ARTICULAR CARTILAGE OF OTHER AND UNSPECIFIED SITES	bone	C41.4	M8000.3	9	Clinical investigation	4	26
2873	Female	2014	Bone marrow	lymphoid leukemias	C42.1	M9835.3	9	Clinical investigation	4	26	4
2874	Female	2014	Bone marrow	lymphoid leukemias	C42.1	M9835.3	9	Clinical investigation	4	26	4
2875	Female	2014	Bone marrow	lymphoid leukemias	C42.1	M9835.3	9	Clinical investigation	4	26	4
2876	Female	2014	Bone marrow	lymphoid leukemias	C42.1	M9835.3	9	Clinical investigation	4	26	4
2877	Female	2014	Bone marrow	lymphoid leukemias	C42.1	M9835.3	9	Clinical investigation	4	26	4
2878	Female	2015	Bone marrow	lymphoid leukemias	C42.1	M9835.3	9	Cytology report	4	26	4
2879	Female	2015	Bone marrow	lymphoid leukemias	C42.1	M9835.3	9	Pathology	4	26	4
2880	Female	2015	Bone marrow	leukaemia unspecified	C42.1	M9800.3	9	Clinical investigation	4	26	4
2881	Female	2015	Bone marrow	leukaemia unspecified	C42.1	M9800.3	9	Clinical investigation	4	26	4
2882	Female	2017	Bone marrow	lymphoid leukemias	C42.1	M9835.3	9	Pathology	4	26	4
2883	Female	2017	Bone marrow	Myeloid leukaemia	C42.1	M9861.3	6	Pathology	4	26	4
2884	Female	2015	BRAIN	Brain, nervous system	C71.6	M9471.3	9	Pathology	4	26
2885	Female	2014	Optic nerve	Brain, nervous system	C72.3	M8000.3	9	Clinical investigation	4	26
2886	Female	2015	ADRENAL GLAND	Adrenal gland	C74.0	M8370.3	9	Pathology	4	26
2887	Female	2014	ADRENAL GLAND	Adrenal gland	C74.9	M9500.3	9	Pathology	4	26
2888	Female	2015	UNKNOWN PRIMARY SITE	(O&U)	C80.9	M8000.3	9	Clinical investigation	4	26
2889	Female	2015	Retina	Eye	C69.2	M9510.3	9	Clinical investigation	4	306
2890	Female	2014	Bone marrow	lymphoid leukemias	C42.1	M9835.3	9	Clinical investigation	4	210	4
2891	Female	2017	BRAIN	Brain, nervous system	C71.6	M9471.3	9	Pathology	4	224
2892	Female	2017	ADRENAL GLAND	Adrenal gland	C74.9	M8000.3	9	Clinical investigation	4	224
2893	Female	2015	Bone marrow	lymphoid leukemias	C42.1	M9835.3	9	Cytology report	4	254	4
2894	Female	2017	Bone marrow	lymphoid leukemias	C42.1	M9835.3	9	Pathology	4	254	4
2895	Female	2014	Bone marrow	lymphoid leukemias	C42.1	M9835.3	9	Clinical investigation	4	282	4
2896	Female	2014	Overlapping lesion of brain	Brain, nervous system	C71.8	M8000.3	9	Death Certificate	4	282
2897	Female	2014	BRAIN	Brain, nervous system	C71.9	M8000.3	9	Clinical investigation	4	282
2898	Female	2015	Optic nerve	Brain, nervous system	C72.3	M8000.3	9	Clinical investigation	4	282
2899	Female	2014	Bone marrow	non-hodgkin lymphomas	C42.1	M9750.3	9	Clinical investigation	5	228	4
2900	Female	2014	Bone marrow	lymphoid leukemias	C42.1	M9835.3	9	Clinical investigation	5	228	4
2901	Female	2015	Peripheral nerves and autonomic nervous system of trunk, NOS	connective and soft tissue	C47.6	M9500.3	9	Pathology	5	228
2902	Female	2015	Bone marrow	lymphoid leukemias	C42.1	M9835.3	9	Clinical investigation	5	284	4
2903	Female	2014	LIVER AND INTRAHEPATIC BILE DUCTS	liver	C22.0	M8000.3	9	Death Certificate	1	56
2904	Female	2014	OTHER AND UNSPECIFIED PARTS OF MOUTH	mouth	C06.9	M8000.3	9	Clinical investigation	2	14
2905	Female	2014	BONES, JOINTS AND ARTICULAR CARTILAGE OF OTHER AND UNSPECIFIED SITES	bone	C41.4	M8000.3	9	Clinical investigation	2	14
2906	Female	2014	Bone marrow	lymphoid leukemias	C42.1	M9835.3	9	Clinical investigation	2	14	4
2907	Female	2014	Bone marrow	lymphoid leukemias	C42.1	M9835.3	9	Clinical investigation	2	14	4
2908	Female	2015	Bone marrow	lymphoid leukemias	C42.1	M9835.3	9	Cytology report	2	14	4
2909	Female	2017	Bone marrow	lymphoid leukemias	C42.1	M9835.3	9	Pathology	2	14	4
2910	Female	2017	Bone marrow	lymphoid leukemias	C42.1	M9835.3	6	Pathology	2	14	4
2911	Female	2015	BRAIN	Brain, nervous system	C71.6	M8000.3	9	Death Certificate	2	14
2912	Female	2017	BRAIN	Brain, nervous system	C71.9	M9470.3	9	Pathology	2	14
2913	Female	2015	UNKNOWN PRIMARY SITE	(O&U)	C80.9	M8000.3	9	Death Certificate	2	14
2914	Female	2014	Bone marrow	lymphoid leukemias	C42.1	M9835.3	9	Clinical investigation	2	118	4
2915	Female	2014	Bone marrow	leukaemia unspecified	C42.1	M9800.3	9	Death Certificate	2	118	4
2916	Female	2015	BRAIN	Brain, nervous system	C71.6	M9470.3	9	Pathology	2	118
2917	Female	2015	Bone marrow	lymphoid leukemias	C42.1	M9835.3	9	Cytology report	2	168	4
2918	Female	2017	Bone marrow	lymphoid leukemias	C42.1	M9835.3	6	Pathology	2	256	4
2919	Female	2015	Submandibular gland	salivary glands	C08.0	M8000.3	9	Clinical investigation	2	271
2920	Female	2017	Bone marrow	lymphoid leukemias	C42.1	M9836.3	9	Pathology	2	275	4
2921	Female	2014	Short bones of upper limb and associated joints	bone	C40.1	M8000.3	9	Death Certificate	7	67
2922	Female	2015	Bone marrow	lymphoid leukemias	C42.1	M9835.3	9	Pathology	7	67	4
2923	Female	2017	Bone marrow	lymphoid leukemias	C42.1	M9836.3	9	Pathology	7	67	4
2924	Female	2015	Bone marrow	lymphoid leukemias	C42.1	M9835.3	9	Pathology	7	126	4
2925	Female	2015	BRAIN	Brain, nervous system	C71.9	M8000.3	9	Death Certificate	7	126
2926	Female	2017	Bones of skull and face and associated joints	bone	C41.0	M8801.3	9	Pathology	8	90
2927	Female	2015	BONES, JOINTS AND ARTICULAR CARTILAGE OF OTHER AND UNSPECIFIED SITES	bone	C41.2	M9260.3	9	Pathology	8	90
2928	Female	2014	Bone marrow	lymphoid leukemias	C42.1	M9835.3	9	Clinical investigation	8	90	4
2929	Female	2015	Bone marrow	non-hodgkin lymphomas	C42.1	M9727.3	9	Clinical investigation	8	90	4
2930	Female	2015	Bone marrow	lymphoid leukemias	C42.1	M9835.3	9	Clinical investigation	8	90	4
2931	Female	2015	Bone marrow	lymphoid leukemias	C42.1	M9835.3	9	Clinical investigation	8	90	4
2932	Female	2015	Bone marrow	lymphoid leukemias	C42.1	M9836.3	9	Clinical investigation	8	90	4
2933	Female	2015	Bone marrow	lymphoid leukemias	C42.1	M9836.3	9	Clinical investigation	8	90	4
2934	Female	2015	Bone marrow	lymphoid leukemias	C42.1	M9835.3	9	Cytology report	8	90	4
2935	Female	2017	Bone marrow	lymphoid leukemias	C42.1	M9835.3	9	Cytology report	8	90	4
2936	Female	2017	Bone marrow	lymphoid leukemias	C42.1	M9835.3	9	Clinical investigation	8	90	4
2937	Female	2017	Peripheral nerves and autonomic nervous system of abdomen	connective and soft tissue	C47.4	M9500.3	3	Pathology	8	90
2938	Female	2015	RETROPERITONEUM AND PERITONEUM	retroperitoneum and peritoneum	C48.2	M9687.3	9	Pathology	8	90
2939	Female	2015	Connective, subcutaneous and other soft tissues of abdomen	connective and soft tissue	C49.4	M8806.3	9	Pathology	8	90
2940	Female	2014	KIDNEY	kidney	C64.9	M8960.3	9	Pathology	8	90
2941	Female	2015	KIDNEY	kidney	C64.9	M8960.3	9	Pathology	8	90
2942	Female	2017	KIDNEY	kidney	C64.9	M8960.3	3	Pathology	8	90
2943	Female	2017	KIDNEY	kidney	C64.9	M8000.3	9	Death Certificate	8	90
2945	Female	2014	Retina	Eye	C69.2	M9511.3	1	Pathology	8	90
2946	Female	2015	Retina	Eye	C69.2	M9510.3	9	Clinical investigation	8	90
2947	Female	2015	BRAIN	Brain, nervous system	C71.9	M8000.3	9	Clinical investigation	8	90
2948	Female	2015	BRAIN	Brain, nervous system	C71.9	M8000.3	9	Clinical investigation	8	90
2949	Female	2014	ADRENAL GLAND	Adrenal gland	C74.9	M8000.3	9	Clinical investigation	8	90
2950	Female	2014	Lymph node	non-hodgkin lymphomas	C77.9	M9687.3	9	Clinical investigation	8	90	4
2951	Female	2014	Posterior mediastinum	other thoracic organs	C38.2	M9490.3	2	Pathology	8	0
2952	Female	2015	Bone marrow	lymphoid leukemias	C42.1	M9835.3	9	Death Certificate	8	0	4
2954	Female	2014	BREAST	breast	C50.9	M8500.3	3	Pathology	8	0
2955	Female	2014	KIDNEY	kidney	C64.9	M8960.3	9	Pathology	8	0
2957	Female	2014	Abdomen, NOS	(O&U)	C76.2	M9500.3	9	Pathology	8	143
2958	Female	2014	Lower limb, NOS	(O&U)	C76.5	M8000.3	9	Clinical investigation	8	143
2959	Female	2015	KIDNEY	kidney	C64.9	M8960.3	4	Pathology	8	192
2960	Female	2015	KIDNEY	kidney	C64.9	M8000.3	9	Clinical investigation	8	215
2961	Female	2017	Bone marrow	lymphoid leukemias	C42.1	M9835.3	9	Cytology report	8	298	4
2962	Female	2014	Bone marrow	lymphoid leukemias	C42.1	M9835.3	1	Pathology	9	11	4
2963	Female	2015	HEMATOPOIETIC AND RETICULOENDOTHELIAL SYSTEMS	Myeloproliferative disorders	C42.0	M9975.3	2	Pathology	9	52
2964	Female	2015	Connective, subcutaneous and other soft tissues of lower limb and hip	connective and soft tissue	C49.2	M8000.3	2	Pathology	9	52
2965	Female	2015	Bone marrow	leukaemia unspecified	C42.1	M9800.3	2	Pathology	9	394	4
2966	Female	2017	Bone marrow	lymphoid leukemias	C42.1	M9835.3	6	Cytology report	9	191	4
2967	Female	2017	Ventricle, NOS	Brain, nervous system	C71.5	M9473.3	9	Pathology	9	191
2968	Female	2015	BRAIN	Brain, nervous system	C71.9	M8000.3	9	Clinical investigation	9	191
2969	Female	2017	Lymph node	non-hodgkin lymphomas	C77.9	M9591.3	9	Pathology	9	366	4
2970	Female	2017	Connective, subcutaneous and other soft tissues of head, face, and neck	connective and soft tissue	C49.9	M8890.3	9	Pathology	10	214
2971	Female	2015	Bone marrow	lymphoid leukemias	C42.1	M9835.3	6	Pathology	11	104	4
2972	Female	2014	NASAL CAVITY AND MIDDLE EAR	nose, sinuses etc.	C30.0	M8900.3	9	Clinical investigation	11	121
2973	Female	2014	BRAIN	Brain, nervous system	C71.9	M8000.3	9	Death Certificate	11	162
2974	Female	2014	Bone marrow	lymphoid leukemias	C42.1	M9835.3	9	Pathology	11	268	4
2975	Female	2014	Bone marrow	lymphoid leukemias	C42.1	M9835.3	9	Pathology	11	268	4
2976	Female	2014	Bone marrow	lymphoid leukemias	C42.1	M9835.3	9	Pathology	11	268	4
2978	Female	2014	Bone marrow	lymphoid leukemias	C42.1	M9835.3	9	Pathology	11	268	4
2979	Female	2015	Bone marrow	lymphoid leukemias	C42.1	M9835.3	9	Pathology	11	268	4
2980	Female	2015	Bone marrow	lymphoid leukemias	C42.1	M9835.3	6	Pathology	11	268	4
2981	Female	2015	KIDNEY	kidney	C64.9	M8960.3	9	Clinical investigation	11	268
2982	Female	2015	KIDNEY	kidney	C64.9	M8960.3	9	Clinical investigation	11	268
2983	Female	2014	Temporal lobe	Brain, nervous system	C71.2	M9500.3	3	Pathology	11	268
2984	Female	2014	Short bones of upper limb and associated joints	bone	C40.1	M9260.3	9	Pathology	11	292
2985	Female	2014	Skin of lower limb and hip	other skin	C44.7	M8002.3	9	Pathology	11	292
2986	Female	2014	Connective, subcutaneous and other soft tissues of upper limb and shoulder	connective and soft tissue	C49.1	M8900.3	9	Clinical investigation	11	292
2987	Female	2014	BONES, JOINTS AND ARTICULAR CARTILAGE OF OTHER AND UNSPECIFIED SITES	bone	C41.9	M9835.3	9	Pathology	12	48
2988	Female	2014	Skin of other and unspecified parts of face	other skin	C44.3	M8147.3	9	Pathology	12	0
2989	Female	2017	Bone marrow	lymphoid leukemias	C42.1	M9835.3	9	Pathology	12	196	4
2990	Female	2015	BRAIN	Brain, nervous system	C71.9	M9391.3	9	Pathology	12	196
2991	Female	2017	Pelvis, NOS	(O&U)	C76.3	M8000.3	9	Clinical investigation	13	33
2992	Female	2017	Bone marrow	leukaemia unspecified	C42.1	M9800.3	9	Death Certificate	13	304	4
2993	Female	2014	KIDNEY	kidney	C64.9	M8960.3	9	Pathology	13	304
2994	Female	2014	Lateral wall of nasopharynx	nasopharynx	C11.2	M8910.3	9	Pathology	13	36
2995	Female	2015	Bone marrow	lymphoid leukemias	C42.1	M9836.3	9	Cytology report	13	36	4
2996	Female	2015	Bone marrow	lymphoid leukemias	C42.1	M9835.3	9	Cytology report	13	36	4
2997	Female	2017	Bone marrow	lymphoid leukemias	C42.1	M9835.3	9	Cytology report	13	36	4
2998	Female	2017	Bone marrow	lymphoid leukemias	C42.1	M9835.3	9	Cytology report	13	36	4
2999	Female	2014	KIDNEY	kidney	C64.9	M8960.3	9	Clinical investigation	13	36
3000	Female	2015	KIDNEY	kidney	C64.9	M8960.3	9	Pathology	13	36
3001	Female	2017	KIDNEY	kidney	C64.9	M8960.3	9	Pathology	13	36
3002	Female	2015	BRAIN	Brain, nervous system	C71.9	M8000.3	9	Clinical investigation	13	36
3003	Female	2015	Bone marrow	leukaemia unspecified	C42.1	M9800.3	9	Clinical investigation	13	38	4
3004	Female	2015	KIDNEY	kidney	C64.9	M8000.3	9	Clinical investigation	13	38
3005	Female	2015	BRAIN	Brain, nervous system	C71.9	M8000.3	9	Clinical investigation	13	38
3006	Female	2017	ADRENAL GLAND	Adrenal gland	C74.9	M9500.3	4	Pathology	13	38
3007	Female	2014	Lymph node	non-hodgkin lymphomas	C77.9	M9727.3	9	Clinical investigation	13	38	4
3008	Female	2015	Connective, subcutaneous and other soft tissues of head, face, and neck (	connective and soft tissue	C49.0	M8000.3	9	Clinical investigation	13	1
3009	Female	2015	Bone marrow	lymphoid leukemias	C42.1	M9835.3	9	Cytology report	13	60	4
3010	Female	2017	Bone marrow	lymphoid leukemias	C42.1	M9836.3	9	Pathology	13	64	4
3011	Female	2015	Lymph node	(O&U)	C77.9	M8000.3	9	Clinical investigation	13	112
3012	Female	2015	Bone marrow	lymphoid leukemias	C42.1	M9835.3	9	Cytology report	13	330	4
3013	Female	2014	Ileum	small intestine	C17.2	M9687.3	9	Pathology	13	140
3014	Female	2017	Retina	Eye	C69.2	M9510.3	9	Pathology	13	181
3015	Female	2017	Bone marrow	lymphoid leukemias	C42.1	M9835.3	9	Cytology report	13	193	4
3016	Female	2015	ADRENAL GLAND	Adrenal gland	C74.9	M9500.3	9	Pathology	13	194
3017	Female	2014	BONES, JOINTS AND ARTICULAR CARTILAGE OF OTHER AND UNSPECIFIED SITES	bone	C41.2	M8000.3	9	Clinical investigation	14	4
3018	Female	2014	Bone marrow	neopelasm	C42.1	M8000.3	9	Clinical investigation	14	107
3019	Female	2014	BRAIN	Brain, nervous system	C71.9	M8000.3	9	Death Certificate	15	360
3020	Female	2017	Bone marrow	lymphoid leukemias	C42.1	M9835.3	9	Cytology report	16	39	4
3021	Female	2017	Bone marrow	lymphoid leukemias	C42.1	M9835.3	9	Cytology report	16	102	4
3022	Female	2014	Bone marrow	lymphoid leukemias	C42.1	M9835.3	9	Clinical investigation	16	334	4
3023	Female	2017	BONES, JOINTS AND ARTICULAR CARTILAGE OF OTHER AND UNSPECIFIED SITES	bone	C41.9	M9751.3	9	Pathology	16	154
3024	Female	2017	UNKNOWN PRIMARY SITE	(O&U)	C80.9	M8000.3	9	Death Certificate	16	154
3025	Female	2017	UNKNOWN PRIMARY SITE	(O&U)	C80.9	M8000.3	9	Death Certificate	16	154
3026	Female	2014	Bone marrow	lymphoid leukemias	C42.1	M9835.3	9	Pathology	16	293	4
3027	Female	2015	Bone marrow	lymphoid leukemias	C42.1	M9836.3	9	Pathology	17	0	4
3028	Female	2015	Peripheral nerves and autonomic nervous system of head, face, and neck (	connective and soft tissue	C47.0	M9473.3	9	Clinical investigation	17	0
3029	Female	2015	Bone marrow	lymphoid leukemias	C42.1	M9835.3	9	Cytology report	17	326	4
3030	Female	2014	BREAST	breast	C50.9	M8500.3	9	Pathology	17	328
3031	Female	2015	Lymph nodes of head, face and neck	non-hodgkin lymphomas	C77.0	M9591.3	6	Pathology	17	328	4
3032	Female	2014	Bone marrow	leukaemia unspecified	C42.1	M9800.3	9	Cytology report	17	195	4
3033	Female	2014	Bone marrow	lymphoid leukemias	C42.1	M9835.3	9	Cytology report	17	195	4
3034	Female	2014	Bone marrow	lymphoid leukemias	C42.1	M9835.3	9	Cytology report	17	195	4
3035	Female	2014	Bone marrow	Multiple myeloma	C42.1	M9732.3	9	Clinical investigation	17	195	4
3036	Female	2014	Bone marrow	lymphoid leukemias	C42.1	M9835.3	9	Cytology report	17	195	4
3037	Female	2015	Bone marrow	lymphoid leukemias	C42.1	M9836.3	9	Pathology	17	195	4
3038	Female	2017	Bone marrow	lymphoid leukemias	C42.1	M9836.3	9	Pathology	17	195	4
3039	Female	2017	SPINAL CORD, CRANIAL NERVES, AND OTHER PARTS OF CENTRAL NERVOUS	Brain, nervous system	C72.9	M8000.3	9	Clinical investigation	17	195
3040	Female	2015	ADRENAL GLAND	Adrenal gland	C74.9	M9500.3	9	Pathology	17	195
3041	Female	2017	ADRENAL GLAND	Adrenal gland	C74.9	M8000.3	9	Clinical investigation	17	195
3042	Female	2017	Lymph node	non-hodgkin lymphomas	C77.9	M9687.3	9	Pathology	17	195	4
3043	Female	2014	Bone marrow	lymphoid leukemias	C42.1	M9835.3	9	Cytology report	17	209	4
3044	Female	2014	BRAIN	Brain, nervous system	C71.6	M9400.3	1	Pathology	17	209
3045	Female	2015	UNKNOWN PRIMARY SITE	(O&U)	C80.9	M8000.3	9	Death Certificate	17	209
3046	Female	2017	Retina	Eye	C69.2	M9510.3	9	Pathology	17	405
3047	Female	2015	BRONCHUS AND LUNG	trachea, bronchus and lung	C34.9	M8240.3	9	Pathology	17	365
3048	Female	2015	NASAL CAVITY AND MIDDLE EAR	nose, sinuses etc.	C30.1	M8800.3	3	Pathology	17	264
3049	Female	2017	Bone marrow	lymphoid leukemias	C42.1	M9836.3	9	Pathology	17	264	4
3050	Female	2014	Bone marrow	leukaemia unspecified	C42.1	M9800.3	9	Cytology report	17	411	4
3051	Female	2015	Connective, subcutaneous and other soft tissues of lower limb and hip	connective and soft tissue	C49.2	M8800.3	9	Clinical investigation	17	372
3052	Female	2015	Bone marrow	leukaemia unspecified	C42.1	M9800.3	9	Clinical investigation	18	0	4
3053	Female	2015	BRAIN	Brain, nervous system	C71.9	M9473.3	4	Pathology	18	217
3054	Female	2014	UNKNOWN PRIMARY SITE	(O&U)	C80.9	M8000.3	9	Death Certificate	18	217
3055	Female	2017	Bone marrow	leukaemia unspecified	C42.1	M9800.3	9	Death Certificate	19	220	4
3056	Female	2017	Bone marrow	leukaemia unspecified	C42.1	M9801.3	9	Cytology report	19	220	4
3057	Female	2017	Frontal lobe	Brain, nervous system	C71.0	M9400.3	2	Pathology	20	47
3058	Female	2015	UNKNOWN PRIMARY SITE	(O&U)	C80.9	M9800.3	2	Pathology	20	137
3059	Female	2015	Peripheral nerves and autonomic nervous system of pelvis	connective and soft tissue	C47.5	M8000.3	9	Clinical investigation	20	171
3060	Female	2015	Lower limb, NOS	(O&U)	C76.5	M8000.3	9	Clinical investigation	20	171
3061	Female	2014	Bone marrow	leukaemia unspecified	C42.1	M9800.3	9	Death Certificate	20	226	4
3062	Female	2014	Bone marrow	Multiple myeloma	C42.1	M9732.3	9	Clinical investigation	21	146	4
3063	Female	2014	PERIPHERAL NERVES AND AUTONOMIC NERVOUS SYSTEM	connective and soft tissue	C47.9	M9500.3	9	Clinical investigation	21	146
3064	Female	2014	ADRENAL GLAND	Adrenal gland	C74.9	M8000.3	9	Clinical investigation	21	146
3065	Female	2014	Lymph node	non-hodgkin lymphomas	C77.9	M9591.3	9	Clinical investigation	21	146	4
3066	Female	2017	Bone marrow	lymphoid leukemias	C42.1	M9835.3	9	Cytology report	21	153	4
3067	Female	2017	Bone marrow	lymphoid leukemias	C42.1	M9835.3	9	Cytology report	21	180	4
3068	Female	2014	Connective, subcutaneous and other soft tissues of head, face, and neck	connective and soft tissue	C49.9	M8000.3	9	Clinical investigation	21	180
3069	Female	2017	Bone marrow	lymphoid leukemias	C42.1	M9835.3	9	Cytology report	21	230	4
3070	Female	2014	KIDNEY	kidney	C64.9	M8010.3	9	Clinical investigation	21	230
3071	Female	2014	KIDNEY	kidney	C64.9	M8960.3	9	Pathology	21	230
3072	Female	2014	Cornea, NOS	Eye	C69.1	M8070.3	1	Pathology	21	230
3073	Female	2014	Retina	Eye	C69.2	M9510.3	9	Clinical investigation	21	230
3074	Female	2014	BRAIN	Brain, nervous system	C71.9	M8010.3	9	Death Certificate	21	230
3076	Female	2014	Bone marrow	leukaemia unspecified	C42.1	M9800.3	9	Clinical investigation	22	231	4
3077	Female	2014	Bone marrow	leukaemia unspecified	C42.1	M9800.3	9	Clinical investigation	22	231	4
3078	Female	2015	Bone marrow	lymphoid leukemias	C42.1	M9835.3	9	Clinical investigation	22	231	4
3079	Female	2017	Bone marrow	Myeloid leukaemia	C42.1	M9896.3	9	Clinical investigation	22	231	4
3080	Female	2017	Bone marrow	Myeloid leukaemia	C42.1	M9896.3	9	Clinical investigation	22	231	4
3081	Female	2015	KIDNEY	kidney	C64.9	M8960.3	9	Clinical investigation	22	231
3082	Female	2014	Lymph node	non-hodgkin lymphomas	C77.9	M9590.3	9	Clinical investigation	22	231	4
3083	Female	2015	Bone marrow	leukaemia unspecified	C42.1	M9800.3	9	Clinical investigation	22	236	4
3084	Female	2017	Bone marrow	Myeloid leukaemia	C42.1	M9896.3	9	Clinical investigation	22	236	4
3085	Female	2014	Bone marrow	leukaemia unspecified	C42.1	M9800.3	9	Clinical investigation	22	251	4
3086	Female	2014	Bone marrow	lymphoid leukemias	C42.1	M9835.3	6	Pathology	23	69	4
3087	Female	2015	Bone marrow	Myeloid leukaemia	C42.1	M9861.3	9	Cytology report	23	69	4
3088	Female	2017	Bone marrow	lymphoid leukemias	C42.1	M9836.3	9	Pathology	23	243	4
3089	Female	2014	Bone marrow	leukaemia unspecified	C42.1	M9800.3	9	Pathology	24	28	4
3090	Female	2017	Bone marrow	lymphoid leukemias	C42.1	M9820.3	9	Pathology	24	28	4
3091	Female	2015	Bone marrow	lymphoid leukemias	C42.1	9835.3	9	Pathology	24	141	4
3092	Female	2015	BRAIN	Brain, nervous system	C71.9	9392.3	9	Pathology	24	229
3093	Female	2017	Bone marrow	lymphoid leukemias	C42.1	M9836.3	9	Pathology	24	245	4
3094	Female	2015	Connective, subcutaneous and other soft tissues of head, face, and neck	connective and soft tissue	C49.9	8000.3	9	Clinical investigation	24	368
3095	Female	2015	Bone marrow	lymphoid leukemias	C42.1	9835.3	9	Pathology	24	368	4
3096	Female	2014	EYE AND ADNEXA	Eye	C69.9	M9510.3	3	Pathology	25	17
3097	Female	2015	ADRENAL GLAND	Adrenal gland	C74.9	M9500.3	9	Pathology	25	18
3098	Female	2014	RETROPERITONEUM AND PERITONEUM	retroperitoneum and peritoneum	C48.0	M8920.3	9	Clinical investigation	25	81
3099	Female	2014	Long bones of lower limb and associated joints	bone	C40.2	M8000.3	9	Clinical investigation	25	145
3100	Female	2015	Bone marrow	lymphoid leukemias	C42.1	M9836.3	9	Cytology report	25	145	4
3101	Female	2015	Bone marrow	leukaemia unspecified	C42.1	M9800.3	9	Clinical investigation	25	145	4
3102	Female	2015	Bone marrow	leukaemia unspecified	C42.1	M9800.3	9	Pathology	25	145	4
3103	Female	2017	BRAIN	Brain, nervous system	C71.6	M9470.3	9	Pathology	25	145
3104	Female	2014	Pelvis, NOS	(O&U)	C76.3	M8000.3	9	Clinical investigation	25	145
3105	Female	2014	Bone marrow	lymphoid leukemias	C42.1	M9835.3	9	Clinical investigation	25	332	4
3106	Female	2015	Bone marrow	lymphoid leukemias	C42.1	M9836.3	9	Pathology	25	150	4
3107	Female	2017	Bone marrow	lymphoid leukemias	C42.1	M9836.3	9	Cytology report	25	198	4
3108	Female	2017	Bone marrow	Myeloid leukaemia	C42.1	M9861.3	9	Pathology	25	198	4
3109	Female	2014	BRAIN	Brain, nervous system	C71.9	M8000.3	9	Clinical investigation	25	253
3110	Female	2015	NASOPHARYNX	nasopharynx	C11.9	M8910.3	9	Pathology	25	255
3111	Female	2015	Bone marrow	lymphoid leukemias	C42.1	M9836.3	9	Cytology report	25	255	4
3112	Female	2014	KIDNEY	kidney	C64.9	M8960.3	9	Clinical investigation	26	51
3113	Female	2017	BRAIN	Brain, nervous system	C71.9	M8000.3	3	Pathology	26	51
3114	Female	2014	ADRENAL GLAND	Adrenal gland	C74.9	M8000.3	9	Clinical investigation	26	109
3115	Female	2017	HEMATOPOIETIC AND RETICULOENDOTHELIAL SYSTEMS	leukaemia unspecified	C42.0	M9800.3	3	Cytology report	26	134	4
3116	Female	2014	Bone marrow	lymphoid leukemias	C42.1	M9835.3	9	Clinical investigation	26	134	4
3117	Female	2015	BRAIN	Brain, nervous system	C71.9	M8000.3	9	Clinical investigation	27	31
3118	Female	2014	UNKNOWN PRIMARY SITE	(O&U)	C80.9	M8000.3	9	Clinical investigation	27	31
3119	Female	2014	Retina	Eye	C69.2	M9510.3	9	Pathology	27	65
3120	Female	2014	Bone marrow	lymphoid leukemias	C42.1	M9835.3	9	Clinical investigation	27	88	4
3121	Female	2014	BRAIN	Brain, nervous system	C71.6	M9470.3	9	Pathology	27	88
3122	Female	2014	HEMATOPOIETIC AND RETICULOENDOTHELIAL SYSTEMS	leukaemia unspecified	C42.0	M9801.3	9	Clinical investigation	27	97	4
3123	Female	2017	Bone marrow	lymphoid leukemias	C42.1	M9835.3	9	Pathology	27	159	4
3124	Female	2015	Bone marrow	lymphoid leukemias	C42.1	M9835.3	6	Pathology	27	159	4
3125	Female	2014	Connective, subcutaneous and other soft tissues of head, face, and neck	connective and soft tissue	C49.9	M8000.3	9	Clinical investigation	27	159
3126	Female	2017	Skin of other and unspecified parts of face	melanoma of skin	C44.3	M8720.3	9	Pathology	27	286
3127	Female	2014	HEMATOPOIETIC AND RETICULOENDOTHELIAL SYSTEMS	leukaemia unspecified	C42.0	M9801.3	9	Clinical investigation	27	289	4
3128	Female	2017	Long bones of upper limb, scapula and associated joints	bone	C40.0	M8000.3	9	Pathology	28	7
3129	Female	2015	HEMATOPOIETIC AND RETICULOENDOTHELIAL SYSTEMS	leukaemia unspecified	C42.0	M9800.3	9	Clinical investigation	28	7	4
3130	Female	2017	HEMATOPOIETIC AND RETICULOENDOTHELIAL SYSTEMS	leukaemia unspecified	C42.0	M9800.3	9	Cytology report	28	7	4
3131	Female	2014	HEMATOPOIETIC AND RETICULOENDOTHELIAL SYSTEMS	lymphoid leukemias	C42.0	M9827.3	9	Clinical investigation	28	114	4
3132	Female	2014	Bone marrow	lymphoid leukemias	C42.1	M9835.3	9	Clinical investigation	28	114	4
3133	Female	2017	Bone marrow	lymphoid leukemias	C42.1	M9835.3	9	Cytology report	28	161	4
3134	Female	2014	HEMATOPOIETIC AND RETICULOENDOTHELIAL SYSTEMS	neopelasm	C42.0	M8000.3	9	Clinical investigation	28	182
3135	Female	2017	LIVER AND INTRAHEPATIC BILE DUCTS	liver	C22.0	M8970.3	9	Pathology	0	-1
3136	Female	2017	Bone marrow	lymphoid leukemias	C42.1	M9835.3	9	Pathology	0	-1	4
3137	Female	2017	KIDNEY	kidney	C64.9	M8960.3	9	Pathology	0	-1
3138	Female	2017	Retina	Eye	C69.2	M9510.3	2	Pathology	0	-1
3139	Female	2015	Bone marrow	lymphoid leukemias	C42.1	M9835.3	6	Cytology report	29	58	4
3140	Female	2014	KIDNEY	kidney	C64.9	M8960.3	9	Pathology	29	58
3141	Female	2017	UNKNOWN PRIMARY SITE	(O&U)	C80.9	M9591.3	9	Clinical investigation	29	58
3142	Female	2014	Bone marrow	Myeloid leukaemia	C42.1	M9875.3	9	Clinical investigation	29	417	4
3143	Female	2014	Connective, subcutaneous and other soft tissues of head, face, and neck	connective and soft tissue	C49.9	M8000.3	9	Clinical investigation	29	279
3144	Female	2014	Bone marrow	lymphoid leukemias	C42.1	M9835.3	9	Clinical investigation	30	20	4
3145	Female	2014	Optic nerve	Brain, nervous system	C72.3	M9380.3	9	Clinical investigation	30	62
3146	Female	2014	ADRENAL GLAND	Adrenal gland	C74.9	M9500.3	9	Clinical investigation	30	287
3147	Female	2015	SMALL INTESTINE	small intestine	C17.9	M9687.3	9	Pathology	30	297
3148	Female	2014	Bone marrow	lymphoid leukemias	C42.1	M9837.3	9	Clinical investigation	30	297	4
3149	Female	2014	Bone marrow	lymphoid leukemias	C42.1	M9835.3	9	Clinical investigation	30	297	4
3150	Female	2014	Bone marrow	Myeloid leukaemia	C42.1	M9861.3	9	Clinical investigation	30	297	4
3151	Female	2017	Bone marrow	lymphoid leukemias	C42.1	M9835.3	9	Cytology report	30	297	4
3152	Female	2014	BRAIN	Brain, nervous system	C71.9	M8000.3	9	Clinical investigation	30	297
3153	Female	2014	Bone marrow	lymphoid leukemias	C42.1	M9835.3	9	Pathology	31	10	4
3154	Female	2017	BRAIN	Brain, nervous system	C71.6	M9470.3	5	Pathology	31	344
3155	Female	2017	Long bones of upper limb, scapula and associated joints	bone	C40.0	M9260.3	9	Pathology	31	46
3156	Female	2014	BONES, JOINTS AND ARTICULAR CARTILAGE OF LIMBS	bone	C40.9	M8000.3	9	Clinical investigation	31	299
3157	Female	2014	BRAIN	Brain, nervous system	C71.6	M9401.3	3	Pathology	31	299
3158	Female	2017	BRAIN	Brain, nervous system	C71.6	M9470.3	9	Pathology	31	299
3159	Female	2014	ADRENAL GLAND	Adrenal gland	C74.9	M9490.3	9	Pathology	31	299
3160	Female	2017	Bone marrow	lymphoid leukemias	C42.1	M9835.3	9	Pathology	3	8	5
3161	Female	2017	Bone marrow	lymphoid leukemias	C42.1	M9826.3	9	Pathology	3	267	5
3162	Female	2017	LIVER AND INTRAHEPATIC BILE DUCTS	liver	C22.0	M8970.3	9	Pathology	4	26
3163	Female	2017	Mediastinum, NOS	other thoracic organs	C38.3	M9490.3	9	Pathology	4	26
3164	Female	2014	Bone marrow	lymphoid leukemias	C42.1	M9835.3	9	Clinical investigation	4	26	5
3165	Female	2014	Bone marrow	lymphoid leukemias	C42.1	M9835.3	9	Clinical investigation	4	26	5
3166	Female	2014	Bone marrow	lymphoid leukemias	C42.1	M9835.3	9	Clinical investigation	4	26	5
3167	Female	2014	Bone marrow	lymphoid leukemias	C42.1	M9835.3	9	Clinical investigation	4	26	5
3168	Female	2014	Bone marrow	lymphoid leukemias	C42.1	M9835.3	9	Clinical investigation	4	26	5
3169	Female	2014	Bone marrow	lymphoid leukemias	C42.1	M9835.3	9	Clinical investigation	4	26	5
3170	Female	2015	Bone marrow	lymphoid leukemias	C42.1	M9835.3	9	Cytology report	4	26	5
3171	Female	2015	Bone marrow	Myeloid leukaemia	C42.1	M9863.3	9	Pathology	4	26	5
3172	Female	2017	Bone marrow	Myeloid leukaemia	C42.1	M9861.3	9	Pathology	4	26	5
3173	Female	2017	Bone marrow	lymphoid leukemias	C42.1	M9835.3	6	Pathology	4	26	5
3174	Female	2015	Peripheral nerves and autonomic nervous system of thorax	connective and soft tissue	C47.3	M9500.3	3	Pathology	4	26
3175	Female	2014	KIDNEY	kidney	C64.9	M8960.3	9	Pathology	4	26
3176	Female	2017	LYMPH NODES	non-hodgkin lymphomas	C77.2	M9687.3	9	Pathology	4	26	5
3177	Female	2017	Bone marrow	lymphoid leukemias	C42.1	M9835.3	9	Pathology	4	310	5
3178	Female	2014	Bone marrow	lymphoid leukemias	C42.1	M9835.3	9	Clinical investigation	4	115	5
3179	Female	2017	Lymph nodes of axilla or arm	non-hodgkin lymphomas	C77.3	M9591.3	9	Pathology	4	190	5
3180	Female	2014	Bone marrow	lymphoid leukemias	C42.1	M9835.3	9	Clinical investigation	4	206	5
3181	Female	2014	Bone marrow	lymphoid leukemias	C42.1	M9835.3	9	Clinical investigation	4	210	5
3182	Female	2014	Bone marrow	lymphoid leukemias	C42.1	M9835.3	9	Clinical investigation	4	210	5
3183	Female	2015	Bone marrow	lymphoid leukemias	C42.1	M9835.3	6	Cytology report	4	210	5
3184	Female	2015	Bone marrow	lymphoid leukemias	C42.1	M9835.3	9	Cytology report	4	224	5
3185	Female	2015	BRAIN	Brain, nervous system	C71.9	M8000.3	9	Clinical investigation	4	224
3186	Female	2014	BRAIN	Brain, nervous system	C71.9	M8000.3	9	Clinical investigation	4	247
3187	Female	2015	Bone marrow	leukaemia unspecified	C42.1	M9801.3	9	Cytology report	4	259	5
3188	Female	2015	BONES, JOINTS AND ARTICULAR CARTILAGE OF OTHER AND UNSPECIFIED SITES	bone	C41.1	M9180.3	9	Pathology	5	160
3189	Female	2017	Bone marrow	Myeloid leukaemia	C42.1	M9895.3	9	Pathology	5	160	5
3190	Female	2015	BRAIN	Brain, nervous system	C71.9	M8000.3	9	Clinical investigation	5	228
3191	Female	2017	BRAIN	Brain, nervous system	C71.9	M8000.3	9	Clinical investigation	5	228
3192	Female	2015	OTHER AND ILL-DEFINED DIGESTIVE ORGANS	(O&U)	C26.9	M8140.3	9	Death Certificate	6	305
3193	Female	2015	Bone marrow	lymphoid leukemias	C42.1	M9835.3	9	Pathology	6	123	5
3194	Female	2015	Bone marrow	Myeloid leukaemia	C42.1	M9930.3	9	Pathology	6	123	5
3195	Female	2017	Short bones of upper limb and associated joints	bone	C40.1	M8804.3	9	Pathology	1	83
3196	Female	2017	Connective, subcutaneous and other soft tissues of lower limb and hip	connective and soft tissue	C49.2	M8000.3	9	Clinical investigation	1	83
3197	Female	2017	KIDNEY	kidney	C64.9	M8960.3	9	Pathology	1	83
3198	Female	2014	UNKNOWN PRIMARY SITE	(O&U)	C80.9	M8010.3	9	Pathology	1	83
3199	Female	2015	Lymph nodes of head, face and neck	non-hodgkin lymphomas	C77.0	M9687.3	9	Pathology	1	94	5
3200	Female	2017	Bone marrow	lymphoid leukemias	C42.1	M9835.3	9	Cytology report	1	99	5
3201	Female	2017	Bone marrow	lymphoid leukemias	C42.1	M9835.3	9	Cytology report	1	276	5
3202	Female	2017	Bone marrow	lymphoid leukemias	C42.1	M9835.3	9	Clinical investigation	1	378	5
3203	Female	2014	Bone marrow	lymphoid leukemias	C42.1	M9835.3	9	Clinical investigation	2	14	5
3204	Female	2017	Bone marrow	lymphoid leukemias	C42.1	M9835.3	9	Pathology	2	14	5
3205	Female	2017	Connective, subcutaneous and other soft tissues of head, face, and neck	connective and soft tissue	C49.3	M8000.3	9	Pathology	2	14
3206	Female	2015	Bone marrow	lymphoid leukemias	C42.1	M9835.3	9	Pathology	2	168	5
3207	Female	2017	Bone marrow	lymphoid leukemias	C42.1	M9835.3	6	Pathology	2	256	5
3208	Female	2017	Bone marrow	lymphoid leukemias	C42.1	M9836.3	9	Pathology	2	285	5
3209	Female	2014	EYE AND ADNEXA	Eye	C69.9	M9510.3	2	Pathology	2	285
3210	Female	2017	Lymph nodes of head, face and neck	non-hodgkin lymphomas	C77.0	M9687.3	9	Pathology	7	320	5
3211	Female	2015	BRAIN	Brain, nervous system	C71.9	M9391.3	9	Pathology	7	126
3212	Female	2017	Lymph nodes of head, face and neck	non-hodgkin lymphomas	C77.0	M9590.3	9	Pathology	7	201	5
3213	Female	2017	Lymph nodes of head, face and neck	non-hodgkin lymphomas	C77.0	M9702.3	9	Clinical investigation	7	235	5
3214	Female	2014	OVARY	ovary	C56.9	M8000.3	9	Clinical investigation	8	23
3215	Female	2015	Bone marrow	lymphoid leukemias	C42.1	M9835.3	9	Clinical investigation	8	384	5
3216	Female	2014	Bone marrow	leukaemia unspecified	C42.1	M9800.3	9	Clinical investigation	8	90	5
3217	Female	2014	Bone marrow	lymphoid leukemias	C42.1	M9835.3	9	Clinical investigation	8	90	5
3218	Female	2014	Bone marrow	lymphoid leukemias	C42.1	M9835.3	9	Clinical investigation	8	90	5
3219	Female	2014	Bone marrow	lymphoid leukemias	C42.1	M9835.3	9	Clinical investigation	8	90	5
3220	Female	2014	Bone marrow	lymphoid leukemias	C42.1	M9835.3	9	Pathology	8	90	5
3221	Female	2015	Bone marrow	non-hodgkin lymphomas	C42.1	M9727.3	9	Clinical investigation	8	90	5
3222	Female	2015	Bone marrow	lymphoid leukemias	C42.1	M9836.3	9	Clinical investigation	8	90	5
3223	Female	2015	Bone marrow	lymphoid leukemias	C42.1	M9836.3	9	Clinical investigation	8	90	5
3224	Female	2015	Bone marrow	lymphoid leukemias	C42.1	M9835.3	9	Cytology report	8	90	5
3225	Female	2015	Bone marrow	lymphoid leukemias	C42.1	M9835.3	9	Clinical investigation	8	90	5
3226	Female	2015	Bone marrow	lymphoid leukemias	C42.1	M9835.3	9	Cytology report	8	90	5
3227	Female	2017	Bone marrow	lymphoid leukemias	C42.1	M9835.3	9	Clinical investigation	8	90	5
3228	Female	2014	PERIPHERAL NERVES AND AUTONOMIC NERVOUS SYSTEM	connective and soft tissue	C47.9	M9490.3	9	Pathology	8	90
3423	Female	2015	Connective, subcutaneous and other soft tissues of head, face, and neck (	connective and soft tissue	C49.0	M8000.3	9	Clinical investigation	8	90
3424	Female	2015	Connective, subcutaneous and other soft tissues of head, face, and neck (	connective and soft tissue	C49.0	M8000.3	9	Clinical investigation	8	90
3428	Female	2015	Connective, subcutaneous and other soft tissues of upper limb and shoulder	connective and soft tissue	C49.1	M8811.3	1	Pathology	8	90
3431	Female	2015	Connective, subcutaneous and other soft tissues of upper limb and shoulder	connective and soft tissue	C49.1	M8000.3	9	Clinical investigation	8	90
3434	Female	2014	KIDNEY	kidney	C64.9	M8960.3	9	Pathology	8	90
3436	Female	2015	BRAIN	Brain, nervous system	C71.6	M9420.3	9	Clinical investigation	8	90
3439	Female	2015	Brain stem	Brain, nervous system	C71.7	M8000.3	9	Clinical investigation	8	90
3440	Female	2014	BRAIN	Brain, nervous system	C71.9	M8000.3	9	Clinical investigation	8	90
3441	Female	2015	BRAIN	Brain, nervous system	C71.9	M8000.3	9	Clinical investigation	8	90
3447	Female	2015	BRAIN	Brain, nervous system	C71.9	M9450.3	9	Clinical investigation	8	90
3449	Female	2017	BRAIN	Brain, nervous system	C71.9	M8000.3	9	Death Certificate	8	90
3452	Female	2017	BRAIN	Brain, nervous system	C71.9	M8000.3	9	Death Certificate	8	90
3455	Female	2015	Lymph nodes of head, face and neck	non-hodgkin lymphomas	C77.0	M9727.3	9	Pathology	8	90	5
3456	Female	2015	Bone marrow	lymphoid leukemias	C42.1	M9835.3	9	Clinical investigation	8	0	5
3457	Female	2014	Parietal lobe	Brain, nervous system	C71.3	M9440.3	9	Pathology	8	0
3460	Female	2014	Occipital lobe	Brain, nervous system	C71.4	M9440.3	9	Pathology	8	0
3462	Female	2014	BRAIN	Brain, nervous system	C71.6	M9470.3	9	Pathology	8	0
3463	Female	2015	BRAIN	Brain, nervous system	C71.9	M8000.3	9	Death Certificate	8	0
3464	Female	2014	ADRENAL GLAND	Adrenal gland	C74.9	M9500.3	3	Pathology	8	0
3465	Female	2015	UNKNOWN PRIMARY SITE	(O&U)	C80.9	M8000.3	9	Death Certificate	8	0
3468	Female	2014	Bone marrow	lymphoid leukemias	C42.1	M9835.3	9	Clinical investigation	8	130	5
3472	Female	2015	Bone marrow	Myeloid leukaemia	C42.1	M9861.3	9	Clinical investigation	8	143	5
3476	Female	2015	Bone marrow	lymphoid leukemias	C42.1	M9835.3	9	Cytology report	8	152	5
3496	Female	2014	Bone marrow	lymphoid leukemias	C42.1	M9835.3	9	Clinical investigation	8	192	5
3497	Female	2015	Bone marrow	lymphoid leukemias	C42.1	M9835.3	9	Pathology	8	192	5
3499	Female	2015	Connective, subcutaneous and other soft tissues of head, face, and neck (	connective and soft tissue	C49.0	M8890.3	9	Pathology	8	192
3500	Female	2014	EYE AND ADNEXA	Eye	C69.9	M8000.3	9	Clinical investigation	8	298
3509	Female	2014	Bone marrow	Myeloproliferative disorders	C42.1	M9960.3	9	Clinical investigation	9	52
3512	Female	2017	Bone marrow	lymphoid leukemias	C42.1	M9835.3	6	Cytology report	9	52	5
3517	Female	2015	BLADDER	Bladder	C67.9	M8140.3	2	Pathology	9	382
3520	Female	2017	Bone marrow	lymphoid leukemias	C42.1	M9835.3	9	Cytology report	9	191	5
3533	Female	2014	Connective, subcutaneous and other soft tissues of abdomen	connective and soft tissue	C49.4	M8000.3	9	Pathology	9	191
3534	Female	2015	BRAIN	Brain, nervous system	C71.6	M9421.3	9	Pathology	9	203
3541	Female	2014	Bone marrow	lymphoid leukemias	C42.1	M9835.3	9	Pathology	10	72	5
3548	Female	2014	Bone marrow	lymphoid leukemias	C42.1	M9835.3	9	Pathology	10	72	5
3557	Female	2015	BRAIN	Brain, nervous system	C71.9	M9500.3	9	Pathology	11	82
3568	Female	2015	BRAIN	Brain, nervous system	C71.6	M9400.3	9	Pathology	11	84
3570	Female	2015	COLON	colon	C18.9	M8000.3	9	Death Certificate	11	116
3573	Female	2015	Lower lobe, bronchus or lung	trachea, bronchus and lung	C34.3	M8002.3	9	Pathology	11	116
3574	Female	2015	Connective, subcutaneous and other soft tissues of head, face, and neck	connective and soft tissue	C49.9	M8900.3	9	Pathology	11	121
3583	Female	2015	Long bones of lower limb and associated joints	bone	C40.2	M9180.3	9	Pathology	11	268
3585	Female	2014	Bone marrow	Myeloid leukaemia	C42.1	M9874.3	9	Pathology	11	268	5
3587	Female	2014	Bone marrow	lymphoid leukemias	C42.1	M9835.3	9	Pathology	11	268	5
3592	Female	2015	Bone marrow	lymphoid leukemias	C42.1	M9835.3	6	Pathology	11	268	5
3595	Female	2015	Bone marrow	lymphoid leukemias	C42.1	M9835.3	6	Pathology	11	268	5
3609	Female	2015	Bone marrow	lymphoid leukemias	C42.1	M9835.3	6	Pathology	11	268	5
3611	Female	2015	RETROPERITONEUM AND PERITONEUM	retroperitoneum and peritoneum	C48.2	M8002.3	9	Pathology	11	268
3612	Female	2015	KIDNEY	kidney	C64.9	M8960.3	9	Clinical investigation	11	268
3614	Female	2015	KIDNEY	kidney	C64.9	M8960.3	9	Pathology	11	268
3621	Female	2015	KIDNEY	kidney	C64.9	M8960.3	9	Pathology	11	268
3624	Female	2015	BRAIN	Brain, nervous system	C71.6	M9470.3	3	Pathology	11	268
3627	Female	2015	UNKNOWN PRIMARY SITE	(O&U)	C80.9	M8002.3	9	Pathology	11	268
3628	Female	2014	External ear	other skin	C44.2	M8090.3	9	Clinical investigation	11	292
3631	Female	2015	Head, face or neck, NOS	(O&U)	C76.0	M8002.3	9	Pathology	11	292
3646	Female	2014	LIVER AND INTRAHEPATIC BILE DUCTS	liver	C22.0	M8000.3	9	Death Certificate	12	0
3651	Female	2014	BRAIN	Brain, nervous system	C71.9	M8000.3	9	Clinical investigation	12	257
3652	Female	2014	ACCESSORY SINUSES	nose, sinuses etc.	C31.0	M9687.3	9	Pathology	13	36
3654	Female	2014	Bone marrow	lymphoid leukemias	C42.1	M9835.3	9	Cytology report	13	36	5
3655	Female	2015	Bone marrow	lymphoid leukemias	C42.1	M9837.3	5	Pathology	13	36	5
3657	Female	2015	Bone marrow	lymphoid leukemias	C42.1	M9836.3	9	Cytology report	13	36	5
3658	Female	2015	Bone marrow	leukaemia unspecified	C42.1	M9800.3	9	Cytology report	13	36	5
3668	Female	2017	Bone marrow	lymphoid leukemias	C42.1	M9835.3	9	Cytology report	13	36	5
3673	Female	2017	Bone marrow	lymphoid leukemias	C42.1	M9835.3	9	Cytology report	13	36	5
3698	Female	2017	Bone marrow	lymphoid leukemias	C42.1	M9835.3	9	Cytology report	13	36	5
3700	Female	2017	Bone marrow	lymphoid leukemias	C42.1	M9835.3	9	Cytology report	13	44	5
3712	Female	2014	Bone marrow	Myeloid leukaemia	C42.1	M9866.3	9	Cytology report	13	112	5
3713	Female	2017	BRAIN	Brain, nervous system	C71.9	M8000.3	9	Clinical investigation	13	112
3714	Female	2017	BONES, JOINTS AND ARTICULAR CARTILAGE OF OTHER AND UNSPECIFIED SITES	bone	C41.9	M8000.3	9	Clinical investigation	13	124
3716	Female	2015	Bone marrow	lymphoid leukemias	C42.1	M9835.3	9	Cytology report	13	124	5
3717	Female	2014	BRAIN	Brain, nervous system	C71.9	M8000.3	9	Death Certificate	13	124
3726	Female	2015	Lymph node	non-hodgkin lymphomas	C77.9	M9590.3	9	Clinical investigation	13	181	5
3727	Female	2015	BRAIN	Brain, nervous system	C71.9	M8000.3	9	Death Certificate	13	194
3729	Female	2017	BRAIN	Brain, nervous system	C71.9	M8000.3	9	Clinical investigation	13	222
3732	Female	2017	Bone marrow	Myeloid leukaemia	C42.1	M9872.3	9	Cytology report	13	242	5
3733	Female	2014	Bone marrow	neopelasm	C42.1	M8000.3	9	Clinical investigation	14	107
3734	Female	2014	Bone marrow	neopelasm	C42.1	M8000.3	9	Clinical investigation	14	158
3737	Female	2017	Occipital lobe	Brain, nervous system	C71.4	M9508.3	9	Pathology	14	158
3741	Female	2014	Bone marrow	Myeloid leukaemia	C42.1	M9874.3	9	Pathology	15	183	5
3750	Female	2015	BRAIN	Brain, nervous system	C71.9	M9424.3	2	Pathology	16	39
3753	Female	2017	Peripheral nerves and autonomic nervous system of trunk, NOS	connective and soft tissue	C47.6	M8000.3	9	Clinical investigation	16	102
3756	Female	2015	OTHER AND ILL-DEFINED SITES IN LIP, ORAL CAVITY AND PHARYNX	pharynx unspecified	C14.8	M8000.3	9	Death Certificate	16	337
3762	Female	2015	BRAIN	Brain, nervous system	C71.6	M8000.3	9	Pathology	16	337
3763	Female	2017	Bone marrow	lymphoid leukemias	C42.1	M9835.3	9	Pathology	17	13	5
3768	Female	2017	Brain stem	Brain, nervous system	C71.7	M9380.3	9	Clinical investigation	17	302
3769	Female	2014	UNKNOWN PRIMARY SITE	(O&U)	C80.9	M8000.3	9	Clinical investigation	17	302
3772	Female	2015	Bone marrow	lymphoid leukemias	C42.1	M9836.3	9	Clinical investigation	17	0	5
3773	Female	2015	Bone marrow	lymphoid leukemias	C42.1	M9836.3	9	Clinical investigation	17	0	5
3774	Female	2015	Brain stem	Brain, nervous system	C71.7	M9380.3	9	Clinical investigation	17	0
3777	Female	2015	ADRENAL GLAND	Adrenal gland	C74.9	M9500.3	9	Clinical investigation	17	0
3779	Female	2017	BRONCHUS AND LUNG	trachea, bronchus and lung	C34.9	M8000.3	9	Death Certificate	17	95
3781	Female	2017	Connective and soft tissue of pelvis	connective and soft tissue	C49.5	M9473.3	9	Pathology	17	95
3782	Female	2017	BRAIN	Brain, nervous system	C71.9	M8000.3	9	Clinical investigation	17	95
3784	Female	2015	KIDNEY	kidney	C64.9	M8960.3	9	Pathology	17	328
3785	Female	2014	Bone marrow	lymphoid leukemias	C42.1	M9835.3	9	Cytology report	17	195	5
3786	Female	2015	Bone marrow	lymphoid leukemias	C42.1	M9835.3	9	Cytology report	17	195	5
3787	Female	2015	Bone marrow	lymphoid leukemias	C42.1	M9837.3	9	Cytology report	17	195	5
3788	Female	2017	Bone marrow	lymphoid leukemias	C42.1	M9836.3	9	Pathology	17	195	5
3791	Female	2017	Bone marrow	lymphoid leukemias	C42.1	M9835.3	9	Pathology	17	195	5
3799	Female	2017	Bone marrow	lymphoid leukemias	C42.1	M9835.3	9	Pathology	17	195	5
3800	Female	2015	OVARY	ovary	C56.9	M8000.3	9	Clinical investigation	17	195
3801	Female	2015	KIDNEY	kidney	C64.9	M8960.3	9	Pathology	17	195
3804	Female	2014	BRAIN	Brain, nervous system	C71.9	M8000.3	9	Death Certificate	17	195
3807	Female	2014	COLON	colon	C18.9	M8140.3	9	Death Certificate	17	209
3808	Female	2017	Orbit, NOS	Eye	C69.6	M8000.3	9	Clinical investigation	17	354
3809	Female	2014	BRAIN	Brain, nervous system	C71.9	M8000.3	9	Death Certificate	17	356
3810	Female	2015	Bone marrow	lymphoid leukemias	C42.1	M9835.3	9	Pathology	17	223	5
3814	Female	2014	Bone marrow	lymphoid leukemias	C42.1	M9835.3	9	Cytology report	17	405	5
3815	Female	2017	COLON	colon	C18.9	M8000.3	9	Clinical investigation	17	252
3816	Female	2014	LIVER AND INTRAHEPATIC BILE DUCTS	liver	C22.0	M8000.3	9	Death Certificate	17	252
3817	Female	2014	KIDNEY	kidney	C64.9	M8960.3	9	Pathology	17	252
3819	Female	2017	Bone marrow	lymphoid leukemias	C42.1	M9836.3	9	Pathology	17	264	5
3824	Female	2017	Bone marrow	lymphoid leukemias	C42.1	M9826.3	9	Cytology report	18	29	5
3826	Female	2015	Frontal lobe	Brain, nervous system	C71.0	M9401.3	9	Pathology	18	70
3832	Female	2015	Bone marrow	leukaemia unspecified	C42.1	M9800.3	9	Clinical investigation	18	0	5
3833	Female	2015	Bone marrow	leukaemia unspecified	C42.1	M9800.3	9	Clinical investigation	18	0	5
3835	Female	2015	Bone marrow	leukaemia unspecified	C42.1	M9800.3	9	Clinical investigation	18	0	5
3836	Female	2015	BONES, JOINTS AND ARTICULAR CARTILAGE OF OTHER AND UNSPECIFIED SITES	bone	C41.4	M8000.3	9	Pathology	18	217
3843	Female	2015	Bone marrow	non-hodgkin lymphomas	C42.1	M9727.3	9	Cytology report	18	217	5
3845	Female	2017	Bone marrow	leukaemia unspecified	C42.1	M9801.3	9	Cytology report	19	220	5
3846	Female	2017	Bone marrow	leukaemia unspecified	C42.1	M9800.3	9	Pathology	19	220	5
3847	Female	2017	Bone marrow	lymphoid leukemias	C42.1	M9835.3	9	Pathology	20	216	5
3850	Female	2017	Bone marrow	Myeloid leukaemia	C42.1	M9874.3	9	Pathology	20	265	5
3851	Female	2014	Bone marrow	lymphoid leukemias	C42.1	M9835.3	9	Clinical investigation	21	50	5
3854	Female	2015	Bone marrow	Myeloid leukaemia	C42.1	M9861.3	9	Cytology report	21	-1	5
3855	Female	2015	Bone marrow	leukaemia unspecified	C42.1	M9800.3	9	Clinical investigation	21	0	5
3856	Female	2014	Bone marrow	lymphoid leukemias	C42.1	M9835.3	9	Cytology report	21	98	5
3858	Female	2015	Bone marrow	leukaemia unspecified	C42.1	M9800.3	9	Clinical investigation	21	146	5
3860	Female	2014	BRAIN	Brain, nervous system	C71.9	M9401.3	9	Pathology	21	146
3866	Female	2014	Bone marrow	lymphoid leukemias	C42.1	M9835.3	9	Clinical investigation	21	155	5
3871	Female	2017	Bone marrow	Myeloid leukaemia	C42.1	M9872.3	9	Cytology report	21	155	5
3873	Female	2014	Bone marrow	lymphoid leukemias	C42.1	M9835.3	9	Clinical investigation	21	180	5
3874	Female	2015	KIDNEY	kidney	C64.9	M8960.3	9	Pathology	21	180
3875	Female	2014	Bone marrow	lymphoid leukemias	C42.1	M9835.3	9	Pathology	21	355	5
3877	Female	2015	Long bones of lower limb and associated joints	bone	C40.2	M9260.3	9	Pathology	21	230
3878	Female	2014	Bone marrow	Multiple myeloma	C42.1	M9732.3	9	Death Certificate	21	230	5
3879	Female	2017	KIDNEY	kidney	C64.9	M8960.3	9	Pathology	22	22
3880	Female	2017	BRAIN	Brain, nervous system	C71.9	M9473.3	9	Pathology	22	319
3881	Female	2014	Bone marrow	leukaemia unspecified	C42.1	M9800.3	9	Clinical investigation	22	119	5
3882	Female	2017	Bone marrow	Myeloid leukaemia	C42.1	M9896.3	9	Clinical investigation	22	166	5
3885	Female	2015	Bone marrow	lymphoid leukemias	C42.1	M9835.3	9	Clinical investigation	22	231	5
3886	Female	2014	ADRENAL GLAND	Adrenal gland	C74.9	M8000.3	9	Clinical investigation	22	231
3887	Female	2014	UNKNOWN PRIMARY SITE	(O&U)	C80.9	M8000.3	9	Clinical investigation	22	231
3888	Female	2015	Bone marrow	lymphoid leukemias	C42.1	M9835.3	9	Clinical investigation	22	294	5
3889	Female	2014	KIDNEY	kidney	C64.9	M8960.3	9	Pathology	23	243
3890	Female	2015	BRAIN	Brain, nervous system	C71.9	8000.3	9	Clinical investigation	24	-1
3891	Female	2015	Bone marrow	lymphoid leukemias	C42.1	9836.3	9	Pathology	24	232	5
3892	Female	2015	BRAIN	Brain, nervous system	C71.9	8000.3	9	Clinical investigation	24	245
3893	Female	2015	Bone marrow	lymphoid leukemias	C42.1	9820.3	9	Pathology	24	245	5
3894	Female	2015	Bone marrow	Myeloid leukaemia	C42.1	9861.3	9	Pathology	24	245	5
3895	Female	2016	EYE AND ADNEXA	Eye	C69.9	M8000.3	9	Pathology	24	245
3896	Female	2016	Cerebral meninges	Brain, nervous system	C71.1	M9473.3	9	Pathology	24	245
3897	Female	2016	Bone marrow	lymphoid leukemias	C42.1	M9820.3	9	Pathology	24	245	5
3898	Female	2016	Bone marrow	lymphoid leukemias	C42.1	M9820.3	9	Pathology	24	245	5
3900	Female	2015	BRAIN	Brain, nervous system	C71	9430.3	9	Pathology	24	250
3901	Female	2015	Bone marrow	lymphoid leukemias	C42.1	9835.3	9	Pathology	24	250	5
3902	Female	2017	Craniopharyngeal duct	Other endocrine	C75.2	M9351.1	9	Pathology	24	250
3903	Female	2015	#N/A	Adrenal gland	C74	9490.3	9	Pathology	24	280
3904	Female	2017	Bone marrow	lymphoid leukemias	C42.1	M9835.3	9	Pathology	25	17	5
3905	Female	2015	Lymph node	non-hodgkin lymphomas	C77.9	M9591.3	9	Pathology	25	81	5
3907	Female	2015	Bone marrow	lymphoid leukemias	C42.1	M9836.3	9	Pathology	25	145	5
3908	Female	2015	Bone marrow	leukaemia unspecified	C42.1	M9800.3	9	Pathology	25	145	5
3909	Female	2015	Bone marrow	leukaemia unspecified	C42.1	M9800.3	9	Death Certificate	25	145	5
3910	Female	2015	BRAIN	Brain, nervous system	C71.9	M8000.3	9	Death Certificate	25	145
3911	Female	2014	Rib, sternum, clavicle and associated joints	bone	C41.3	M9260.3	9	Clinical investigation	25	253
3912	Female	2014	Bone marrow	lymphoid leukemias	C42.1	M9835.3	9	Clinical investigation	25	253	5
3913	Female	2017	Lymph node	non-hodgkin lymphomas	C77.9	M9590.3	9	Clinical investigation	25	255	5
3914	Female	2015	Bone marrow	lymphoid leukemias	C42.1	M9836.3	9	Pathology	25	367	5
3915	Female	2017	Upper limb, NO	(O&U)	C76.4	M8000.3	9	Clinical investigation	25	367
3916	Female	2014	Lymph node	non-hodgkin lymphomas	C77.9	M9687.3	9	Clinical investigation	26	109	5
3917	Female	2014	Long bones of lower limb and associated joints	bone	C40.2	M8000.3	9	Clinical investigation	26	172
3918	Female	2015	Bone marrow	lymphoid leukemias	C42.1	M9835.3	9	Pathology	26	172	5
3920	Female	2014	Head, face or neck, NOS	(O&U)	C76.0	M8010.3	9	Pathology	27	31
3922	Female	2014	UNKNOWN PRIMARY SITE	(O&U)	C80.9	M9500.3	9	Clinical investigation	27	31
3924	Female	2017	UNKNOWN PRIMARY SITE	(O&U)	C80.9	M8000.3	9	Pathology	27	31
3925	Female	2017	Bone marrow	leukaemia unspecified	C42.1	M9800.3	9	Cytology report	27	42	5
3926	Female	2015	Head, face or neck, NOS	(O&U)	C76.0	M9590.3	9	Pathology	27	42
3927	Female	2015	Retina	Eye	C69.2	M9510.3	9	Clinical investigation	27	65
3928	Female	2017	Bone marrow	lymphoid leukemias	C42.1	M9835.3	9	Cytology report	27	88	5
3929	Female	2015	Bone marrow	leukaemia unspecified	C42.1	M9800.3	9	Clinical investigation	27	139	5
3930	Female	2015	LIVER AND INTRAHEPATIC BILE DUCTS	liver	C22.0	M8170.3	9	Clinical investigation	27	159
3931	Female	2015	Bone marrow	lymphoid leukemias	C42.1	M9835.3	6	Pathology	27	159	5
3932	Female	2014	Lymph node	non-hodgkin lymphomas	C77.9	M9591.3	9	Death Certificate	27	159	5
3933	Female	2017	Bone marrow	leukaemia unspecified	C42.1	M9800.3	9	Cytology report	27	178	5
3934	Female	2014	RETROPERITONEUM AND PERITONEUM	retroperitoneum and peritoneum	C48.0	M8000.3	9	Clinical investigation	28	7
3935	Female	2014	KIDNEY	kidney	C64.9	M8000.3	9	Clinical investigation	28	7
3936	Female	2014	BRAIN	Brain, nervous system	C71.9	M8000.3	9	Death Certificate	28	7
3938	Female	2017	BRAIN	Brain, nervous system	C71.9	M8000.3	9	Clinical investigation	28	7
3939	Female	2014	Bone marrow	lymphoid leukemias	C42.1	M9835.3	9	Cytology report	28	161	5
3940	Female	2017	Temporal lobe	Brain, nervous system	C71.2	M9450.3	9	Pathology	0	-1
3941	Female	2017	Lymph nodes of head, face and neck	non-hodgkin lymphomas	C77.0	M9591.3	9	Pathology	0	-1	5
3942	Female	2017	Lymph node	non-hodgkin lymphomas	C77.9	M9728.3	9	Pathology	0	-1	5
3944	Female	2015	Bones of skull and face and associated joints	bone	C41.0	M8000.3	9	Clinical investigation	29	58
3946	Female	2017	Bone marrow	lymphoid leukemias	C42.1	M9835.3	9	Pathology	29	58	5
3947	Female	2015	BRAIN	Brain, nervous system	C71.9	M9440.3	9	Pathology	29	58
3948	Female	2015	Bone marrow	lymphoid leukemias	C42.1	M9836.3	9	Cytology report	29	0	5
3950	Female	2015	BRAIN	Brain, nervous system	C71.9	M8000.3	9	Death Certificate	29	0
3951	Female	2015	Abdomen, NOS	(O&U)	C76.2	M8806.3	9	Pathology	29	417
3953	Female	2017	KIDNEY	kidney	C64.9	M8960.3	9	Pathology	29	279
3956	Female	2015	EYE AND ADNEXA	Eye	C69.9	M9510.3	9	Pathology	29	279
3957	Female	2015	Bone marrow	leukaemia unspecified	C42.1	M9800.3	9	Clinical investigation	30	144	5
3958	Female	2015	Bone marrow	leukaemia unspecified	C42.1	M9800.3	9	Clinical investigation	30	297	5
3959	Female	2017	Bone marrow	lymphoid leukemias	C42.1	M9835.3	9	Cytology report	30	297	5
3960	Female	2017	BRAIN	Brain, nervous system	C71.6	M9470.3	4	Pathology	30	297
3961	Female	2015	Bone marrow	lymphoid leukemias	C42.1	M9835.3	9	Pathology	31	10	5
3962	Female	2014	BRAIN	Brain, nervous system	C71.9	M8000.3	9	Death Certificate	31	344
3963	Female	2014	Bone marrow	lymphoid leukemias	C42.1	M9835.3	9	Pathology	31	299	5
3964	Female	2015	Bone marrow	lymphoid leukemias	C42.1	M9835.3	9	Cytology report	31	299	5
3965	Female	2017	KIDNEY	kidney	C64.9	M8960.3	9	Pathology	31	299
3966	Female	2017	Bone marrow	lymphoid leukemias	C42.1	M9835.3	9	Clinical investigation	3	8	6
3968	Female	2017	BRAIN	Brain, nervous system	C71.9	M8000.3	9	Death Certificate	3	0
3969	Female	2014	BRAIN	Brain, nervous system	C71.9	M8000.3	9	Clinical investigation	3	113
3971	Female	2017	BRAIN	Brain, nervous system	C71.6	M9470.3	9	Pathology	4	9
3973	Female	2014	Bones of skull and face and associated joints	bone	C41.0	M8000.3	9	Clinical investigation	4	26
3974	Female	2014	Bone marrow	lymphoid leukemias	C42.1	M9835.3	9	Clinical investigation	4	26	6
3975	Female	2014	Bone marrow	lymphoid leukemias	C42.1	M9835.3	9	Clinical investigation	4	26	6
3977	Female	2014	Bone marrow	lymphoid leukemias	C42.1	M9835.3	9	Clinical investigation	4	26	6
3978	Female	2014	Bone marrow	lymphoid leukemias	C42.1	M9835.3	9	Clinical investigation	4	26	6
3979	Female	2015	Bone marrow	lymphoid leukemias	C42.1	M9835.3	9	Cytology report	4	26	6
3980	Female	2015	Bone marrow	lymphoid leukemias	C42.1	M9835.3	9	Cytology report	4	26	6
3982	Female	2017	Bone marrow	lymphoid leukemias	C42.1	M9940.3	6	Pathology	4	26	6
3983	Female	2017	External ear	other skin	C44.2	M8070.3	9	Pathology	4	26
3984	Female	2014	BLADDER	Bladder	C67.9	M8000.3	9	Clinical investigation	4	26
3985	Female	2015	Brain stem	Brain, nervous system	C71.7	M8000.3	9	Clinical investigation	4	26
3987	Female	2015	BRAIN	Brain, nervous system	C71.9	M9440.3	4	Pathology	4	26
3989	Female	2014	Lymph node	non-hodgkin lymphomas	C77.9	M9591.3	9	Clinical investigation	4	26	6
3990	Female	2017	Lymph node	hodgkin lymphoma	C77.9	M9650.3	9	Pathology	4	26	6
3991	Female	2015	UNKNOWN PRIMARY SITE	(O&U)	C80.9	M8000.3	9	Clinical investigation	4	26
3994	Female	2014	Bone marrow	lymphoid leukemias	C42.1	M9835.3	9	Clinical investigation	4	310	6
3995	Female	2014	Bone marrow	lymphoid leukemias	C42.1	M9835.3	9	Clinical investigation	4	115	6
3996	Female	2014	Bone marrow	lymphoid leukemias	C42.1	M9835.3	9	Clinical investigation	4	131	6
3997	Female	2014	Bone marrow	lymphoid leukemias	C42.1	M9835.3	9	Clinical investigation	4	175	6
3998	Female	2014	Long bones of lower limb and associated joints	bone	C40.2	M9260.3	9	Pathology	4	190
3999	Female	2014	Bone marrow	lymphoid leukemias	C42.1	M9835.3	9	Clinical investigation	4	210	6
4000	Female	2014	Bone marrow	lymphoid leukemias	C42.1	M9835.3	9	Clinical investigation	4	224	6
4001	Female	2014	Bone marrow	lymphoid leukemias	C42.1	M9835.3	9	Clinical investigation	4	224	6
4002	Female	2015	BRAIN	Brain, nervous system	C71.9	M8000.3	9	Clinical investigation	4	224
4003	Female	2014	UNKNOWN PRIMARY SITE	(O&U)	C80.9	M8000.3	9	Clinical investigation	4	254
4005	Female	2014	Bone marrow	lymphoid leukemias	C42.1	M9835.3	9	Clinical investigation	4	282	6
4006	Female	2014	Bone marrow	lymphoid leukemias	C42.1	M9835.3	9	Cytology report	5	228	6
4007	Female	2015	Bone marrow	lymphoid leukemias	C42.1	M9835.3	9	Cytology report	5	228	6
4008	Female	2015	Bone marrow	lymphoid leukemias	C42.1	M9835.3	9	Cytology report	5	228	6
4009	Female	2017	Bone marrow	lymphoid leukemias	C42.1	M9835.3	9	Cytology report	5	228	6
4011	Female	2017	Bone marrow	leukaemia unspecified	C42.1	M9800.3	9	Pathology	5	284	6
4012	Female	2017	Orbit, NOS	Eye	C69.6	M9591.3	5	Pathology	6	40
4013	Female	2017	Bone marrow	Myeloid leukaemia	C42.1	M9861.3	9	Cytology report	1	35	6
4017	Female	2017	Bone marrow	lymphoid leukemias	C42.1	M9835.3	9	Pathology	1	83	6
4020	Female	2014	BRAIN	Brain, nervous system	C71.9	M9590.3	9	Pathology	1	83
4021	Female	2015	BRAIN	Brain, nervous system	C71.6	M9400.3	9	Pathology	1	186
4022	Female	2017	BRAIN	Brain, nervous system	C71.9	M8000.3	9	Clinical investigation	1	262
4025	Female	2017	Bone marrow	leukaemia unspecified	C42.1	M9800.3	9	Cytology report	1	263	6
4026	Female	2014	Bone marrow	lymphoid leukemias	C42.1	M9836.3	9	Pathology	2	14	6
4035	Female	2014	Bone marrow	lymphoid leukemias	C42.1	M9835.3	9	Clinical investigation	2	14	6
4037	Female	2014	OVARY	ovary	C56.9	M8000.3	9	Clinical investigation	2	14
4039	Female	2017	BRAIN	Brain, nervous system	C71.6	M9500.3	9	Pathology	2	14
4040	Female	2017	BRAIN	Brain, nervous system	C71.6	M8000.3	9	Clinical investigation	2	14
4047	Female	2014	UNKNOWN PRIMARY SITE	(O&U)	C80.9	M9591.3	9	Clinical investigation	2	14
4050	Female	2017	Bone marrow	lymphoid leukemias	C42.1	M9835.3	6	Pathology	2	25	6
4051	Female	2017	BRAIN	Brain, nervous system	C71.9	M8000.3	9	Clinical investigation	2	79
4052	Female	2017	Bone marrow	neopelasm	C42.1	M8000.3	9	Death Certificate	2	100
4053	Female	2015	Connective, subcutaneous and other soft tissues of lower limb and hip	connective and soft tissue	C49.2	M8810.3	2	Pathology	2	100
4054	Female	2014	Brain stem	Brain, nervous system	C71.7	M8000.3	9	Death Certificate	2	100
4059	Female	2014	Bone marrow	lymphoid leukemias	C42.1	M9835.3	9	Clinical investigation	2	118	6
4061	Female	2014	Abdomen, NOS	(O&U)	C76.2	M9500.3	9	Pathology	2	173
4062	Female	2015	LYMPH NODES	non-hodgkin lymphomas	C77.2	M9687.3	9	Pathology	2	173	6
4069	Female	2017	Bone marrow	Myeloid leukaemia	C42.1	M9896.3	9	Cytology report	2	271	6
4070	Female	2014	Bone marrow	lymphoid leukemias	C42.1	M9835.3	9	Pathology	7	67	6
4071	Female	2017	Bone marrow	lymphoid leukemias	C42.1	M9836.3	9	Pathology	7	67	6
4075	Female	2014	BRAIN	Brain, nervous system	C71.9	M9380.3	9	Clinical investigation	7	67
4077	Female	2017	Thorax, NOS	(O&U)	C76.1	M9490.3	9	Pathology	7	67
4079	Female	2017	Ventricle, NOS	Brain, nervous system	C71.5	M9401.3	4	Pathology	7	126
4080	Female	2017	NASOPHARYNX	nasopharynx	C11.9	M9591.3	9	Pathology	8	90
4081	Female	2014	LIVER AND INTRAHEPATIC BILE DUCTS	liver	C22.0	M8000.3	9	Death Certificate	8	90
4082	Female	2015	LIVER AND INTRAHEPATIC BILE DUCTS	liver	C22.0	M8970.3	9	Clinical investigation	8	90
4085	Female	2014	Bone marrow	lymphoid leukemias	C42.1	M9835.3	9	Pathology	8	90	6
4087	Female	2015	Bone marrow	lymphoid leukemias	C42.1	M9836.3	9	Clinical investigation	8	90	6
4089	Female	2015	Bone marrow	Myeloid leukaemia	C42.1	M9861.3	9	Death Certificate	8	90	6
4092	Female	2015	Bone marrow	leukaemia unspecified	C42.1	M9805.3	9	Pathology	8	90	6
4095	Female	2017	Bone marrow	lymphoid leukemias	C42.1	M9835.3	9	Cytology report	8	90	6
4096	Female	2017	Bone marrow	lymphoid leukemias	C42.1	M9835.3	9	Cytology report	8	90	6
4097	Female	2017	Bone marrow	leukaemia unspecified	C42.1	M9800.3	9	Death Certificate	8	90	6
4109	Female	2017	Bone marrow	Myeloid leukaemia	C42.1	M9861.3	9	Death Certificate	8	90	6
4110	Female	2014	Connective and soft tissue of pelvis	connective and soft tissue	C49.5	M9490.3	1	Pathology	8	90
4116	Female	2015	Retina	Eye	C69.2	M9510.3	9	Clinical investigation	8	90
4118	Female	2015	BRAIN	Brain, nervous system	C71.6	M8000.3	9	Clinical investigation	8	90
4119	Female	2017	BRAIN	Brain, nervous system	C71.6	M9470.3	9	Pathology	8	90
4123	Female	2014	Brain stem	Brain, nervous system	C71.7	M9391.3	9	Pathology	8	90
4126	Female	2015	BRAIN	Brain, nervous system	C71.9	M8000.3	9	Clinical investigation	8	90
4128	Female	2017	BRAIN	Brain, nervous system	C71.9	M8000.3	9	Death Certificate	8	90
4130	Female	2015	Optic nerve	Brain, nervous system	C72.3	M8000.3	9	Clinical investigation	8	90
4132	Female	2014	Head, face or neck, NOS	(O&U)	C76.0	M8000.3	9	Clinical investigation	8	90
4133	Female	2015	Lymph nodes of head, face and neck	non-hodgkin lymphomas	C77.0	M9687.3	9	Pathology	8	90	6
4134	Female	2015	Bone marrow	leukaemia unspecified	C42.1	M9800.3	9	Death Certificate	8	0	6
4136	Female	2014	BRAIN	Brain, nervous system	C71.6	M9470.3	4	Pathology	8	0
4139	Female	2014	BRAIN	Brain, nervous system	C71.6	M9470.3	9	Pathology	8	0
4141	Female	2014	Bone marrow	non-hodgkin lymphomas	C42.1	M9727.3	9	Pathology	8	152	6
4142	Female	2016	Short bones of lower limb and associated joints	bone	C40.3	M8000.3	9	Clinical investigation	8	192
4145	Female	2015	BRAIN	Brain, nervous system	C71.9	M9400.3	1	Pathology	8	192
4146	Female	2015	Bone marrow	lymphoid leukemias	C42.1	M9835.3	9	Clinical investigation	8	298	6
4148	Female	2014	OVARY	ovary	C56.9	M8000.3	9	Clinical investigation	8	298
4150	Female	2015	Bone marrow	lymphoid leukemias	C42.1	M9835.3	2	Pathology	9	52	6
4151	Female	2015	Bone marrow	lymphoid leukemias	C42.1	M9835.3	9	Pathology	9	382	6
4153	Female	2015	Lymph node	hodgkin lymphoma	C77.9	M9650.3	9	Pathology	9	382	6
4154	Female	2017	RETROPERITONEUM AND PERITONEUM	retroperitoneum and peritoneum	C48.0	M9500.3	3	Pathology	9	191
4155	Female	2014	Connective, subcutaneous and other soft tissues of abdomen	connective and soft tissue	C49.4	M8000.3	9	Clinical investigation	9	191
4156	Female	2014	Bone marrow	lymphoid leukemias	C42.1	M9835.3	9	Pathology	11	316	6
4157	Female	2014	KIDNEY	kidney	C64.9	M8960.3	9	Clinical investigation	11	116
4159	Female	2015	KIDNEY	kidney	C64.9	M8960.3	9	Clinical investigation	11	162
4160	Female	2014	TONSIL	tonsil	C09.9	M9590.3	9	Pathology	11	363
4162	Female	2014	LIVER AND INTRAHEPATIC BILE DUCTS	liver	C22.0	M8170.3	2	Pathology	11	268
4164	Female	2014	Bone marrow	lymphoid leukemias	C42.1	M9835.3	9	Pathology	11	268	6
4165	Female	2014	Bone marrow	lymphoid leukemias	C42.1	M9835.3	9	Pathology	11	268	6
4167	Female	2014	Bone marrow	lymphoid leukemias	C42.1	M9823.3	9	Pathology	11	268	6
4168	Female	2014	Ventricle, NOS	Brain, nervous system	C71.5	M9391.3	3	Pathology	11	268
4170	Female	2014	Lymph node	hodgkin lymphoma	C77.9	M9650.3	9	Clinical investigation	11	268	6
4171	Female	2015	External ear	other skin	C44.2	M8910.3	9	Pathology	11	292
4172	Female	2014	KIDNEY	kidney	C64.9	M8960.3	9	Clinical investigation	11	292
4175	Female	2015	BRAIN	Brain, nervous system	C71.9	M8000.3	9	Death Certificate	11	292
4176	Female	2014	UNKNOWN PRIMARY SITE	(O&U)	C80.9	M8010.3	9	Clinical investigation	11	292
4177	Female	2017	Bone marrow	lymphoid leukemias	C42.1	M9835.3	9	Cytology report	13	304	6
4179	Female	2014	Bone marrow	lymphoid leukemias	C42.1	M9835.3	9	Clinical investigation	13	36	6
4181	Female	2014	Bone marrow	lymphoid leukemias	C42.1	M9835.3	9	Pathology	13	36	6
4183	Female	2015	KIDNEY	kidney	C64.9	M8960.3	9	Pathology	13	36
4186	Female	2014	Frontal lobe	Brain, nervous system	C71.0	M9470.3	9	Pathology	13	36
4190	Female	2014	BRAIN	Brain, nervous system	C71.9	M8000.3	9	Clinical investigation	13	36
4195	Female	2015	Lymph node	non-hodgkin lymphomas	C77.9	M9590.3	9	Pathology	13	36	6
4197	Female	2017	Cecum	colon	C18.0	M9590.3	9	Pathology	13	38
4198	Female	2017	Bone marrow	lymphoid leukemias	C42.1	M9835.3	9	Pathology	13	38	6
4199	Female	2014	Bone marrow	lymphoid leukemias	C42.1	M9835.3	9	Cytology report	13	1	6
4204	Female	2014	Bone marrow	lymphoid leukemias	C42.1	M9835.3	9	Clinical investigation	13	44	6
4205	Female	2014	OVARY	ovary	C56.9	M9687.3	9	Pathology	13	0
4208	Female	2015	UNKNOWN PRIMARY SITE	(O&U)	C80.9	M8000.3	9	Pathology	13	0
4211	Female	2017	KIDNEY	kidney	C64.9	M8960.3	9	Pathology	13	124
4212	Female	2017	Ventricle, NOS	Brain, nervous system	C71.5	M9390.3	9	Pathology	13	124
4213	Female	2014	Bone marrow	leukaemia unspecified	C42.1	M9800.3	9	Death Certificate	13	125	6
4214	Female	2014	Bone marrow	lymphoid leukemias	C42.1	M9835.3	9	Cytology report	13	194	6
4216	Female	2014	Bone marrow	lymphoid leukemias	C42.1	M9835.3	9	Clinical investigation	13	194	6
4218	Female	2017	Bone marrow	Myeloid leukaemia	C42.1	M9872.3	9	Cytology report	13	194	6
4219	Female	2017	Bone marrow	lymphoid leukemias	C42.1	M9835.3	9	Cytology report	13	364	6
4222	Female	2014	Lymph node	non-hodgkin lymphomas	C77.9	M9590.3	9	Clinical investigation	13	364	6
4224	Female	2015	Bone marrow	lymphoid leukemias	C42.1	M9835.3	9	Cytology report	13	375	6
4225	Female	2014	Bone marrow	neopelasm	C42.1	M8000.3	9	Clinical investigation	14	158
4226	Female	2015	Bone marrow	Myeloid leukaemia	C42.1	M9873.3	9	Cytology report	14	158	6
4227	Female	2015	Bone marrow	lymphoid leukemias	C42.1	M9836.3	9	Pathology	16	39	6
4228	Female	2014	Cerebral meninges	Brain, nervous system	C71.1	M9440.3	9	Pathology	16	102
4231	Female	2014	Bone marrow	lymphoid leukemias	C42.1	M9835.3	9	Clinical investigation	16	334	6
4233	Female	2017	UNKNOWN PRIMARY SITE	(O&U)	C80.9	M8000.3	9	Death Certificate	16	154
4234	Female	2017	Anterior 2/3 of tongue, NOS	tongue	C02.3	M8000.3	9	Death Certificate	16	337
4235	Female	2015	Bone marrow	neopelasm	C42.1	M8000.3	9	Clinical investigation	16	337
4236	Female	2014	BRAIN	Brain, nervous system	C71.9	M8000.3	9	Death Certificate	16	337
4244	Female	2015	BRAIN	Brain, nervous system	C71.9	M9380.3	9	Pathology	16	337
4245	Female	2014	Hypopharyngeal aspect of aryepiglottic fold	hypopharynx	C13.1	M8000.3	9	Death Certificate	16	293
4247	Female	2017	Bones of skull and face and associated joints	bone	C41.0	M9270.3	9	Pathology	17	13
4248	Female	2017	BRAIN	Brain, nervous system	C71.6	M9470.3	9	Pathology	17	19
4249	Female	2017	BRAIN	Brain, nervous system	C71.9	M9400.3	9	Pathology	17	95
4251	Female	2015	Bone marrow	lymphoid leukemias	C42.1	M9836.3	9	Cytology report	17	163	6
4252	Female	2014	LIVER AND INTRAHEPATIC BILE DUCTS	liver	C22.0	M8970.3	9	Clinical investigation	17	195
4254	Female	2014	Bone marrow	lymphoid leukemias	C42.1	M9835.3	9	Cytology report	17	195	6
4257	Female	2015	Bone marrow	lymphoid leukemias	C42.1	M9835.3	9	Pathology	17	195	6
4267	Female	2015	Bone marrow	lymphoid leukemias	C42.1	M9835.3	9	Pathology	17	195	6
4272	Female	2015	Bone marrow	lymphoid leukemias	C42.1	M9836.3	9	Pathology	17	195	6
4279	Female	2017	Bone marrow	lymphoid leukemias	C42.1	M9836.3	9	Pathology	17	195	6
4280	Female	2017	Brain stem	Brain, nervous system	C71.7	M9380.3	9	Clinical investigation	17	195
4281	Female	2014	BRAIN	Brain, nervous system	C71.9	M8000.3	9	Clinical investigation	17	195
4283	Female	2015	BRAIN	Brain, nervous system	C71.9	M9421.3	9	Pathology	17	195
4286	Female	2014	Bone marrow	lymphoid leukemias	C42.1	M9820.3	9	Death Certificate	17	223	6
4287	Female	2014	Orbit, NOS	Eye	C69.6	M8000.3	9	Clinical investigation	17	252
4290	Female	2015	Orbit, NOS	Eye	C69.6	M8910.3	9	Pathology	17	252
4291	Female	2014	LIVER AND INTRAHEPATIC BILE DUCTS	liver	C22.0	M8000.3	9	Death Certificate	17	365
4293	Female	2017	KIDNEY	kidney	C64.9	M8960.3	8	Pathology	17	264
4295	Female	2014	Bone marrow	lymphoid leukemias	C42.1	M9835.3	5	Cytology report	17	372	6
4300	Female	2017	BRAIN	Brain, nervous system	C71.9	M8000.3	9	Clinical investigation	18	29
4310	Female	2015	Bone marrow	leukaemia unspecified	C42.1	M9800.3	9	Clinical investigation	18	70	6
4312	Female	2015	Bone marrow	leukaemia unspecified	C42.1	M9800.3	9	Clinical investigation	18	0	6
4322	Female	2015	Bone marrow	leukaemia unspecified	C42.1	M9800.3	9	Clinical investigation	18	0	6
4323	Female	2015	Bone marrow	leukaemia unspecified	C42.1	M9800.3	9	Clinical investigation	18	0	6
4324	Female	2015	Retina	Eye	C69.2	M9510.3	9	Pathology	18	217
4325	Female	2014	LYMPH NODES	non-hodgkin lymphomas	C77.2	M9591.3	9	Pathology	18	217	6
4326	Female	2017	Lymph nodes of head, face and neck	(O&U)	C77.0	M8000.3	9	Pathology	19	220
4327	Female	2015	Bone marrow	leukaemia unspecified	C42.1	M9800.3	9	Death Certificate	20	47	6
4330	Female	2015	KIDNEY	kidney	C64.9	M8312.3	9	Pathology	20	177
4331	Female	2014	Bone marrow	lymphoid leukemias	C42.1	M9835.3	9	Clinical investigation	21	98	6
4332	Female	2017	Bone marrow	Myeloid leukaemia	C42.1	M9872.3	9	Cytology report	21	98	6
4335	Female	2015	UNKNOWN PRIMARY SITE	(O&U)	C80.9	M8000.3	9	Clinical investigation	21	146
4339	Female	2015	Bone marrow	Myeloid leukaemia	C42.1	M9861.3	9	Pathology	21	180	6
4340	Female	2015	MENINGES	Brain, nervous system	C70.9	M8000.3	9	Death Certificate	21	180
4343	Female	2014	Bone marrow	lymphoid leukemias	C42.1	M9835.3	9	Clinical investigation	21	230	6
4349	Female	2014	Bone marrow	lymphoid leukemias	C42.1	M9835.3	9	Clinical investigation	21	230	6
4351	Female	2014	Bone marrow	neopelasm	C42.1	M8000.3	9	Death Certificate	21	230
4353	Female	2014	Bone marrow	lymphoid leukemias	C42.1	M9835.3	9	Clinical investigation	21	230	6
4355	Female	2014	Bone marrow	lymphoid leukemias	C42.1	M9835.3	9	Clinical investigation	21	230	6
4357	Female	2015	Bone marrow	leukaemia unspecified	C42.1	M9800.3	9	Clinical investigation	21	230	6
4360	Female	2017	Bone marrow	lymphoid leukemias	C42.1	M9835.3	9	Cytology report	21	230	6
4361	Female	2017	BRAIN	Brain, nervous system	C71.9	M9400.3	9	Pathology	21	230
4362	Female	2017	BRAIN	Brain, nervous system	C71.9	M9401.3	3	Pathology	21	230
4368	Female	2017	Bone marrow	Myeloid leukaemia	C42.1	M9896.3	9	Cytology report	22	197	6
4375	Female	2014	Bone marrow	leukaemia unspecified	C42.1	M9800.3	9	Clinical investigation	22	231	6
4377	Female	2015	Bone marrow	lymphoid leukemias	C42.1	M9835.3	9	Clinical investigation	22	231	6
4378	Female	2017	Bone marrow	Myeloid leukaemia	C42.1	M9896.3	9	Cytology report	22	231	6
4379	Female	2017	Bone marrow	Myeloid leukaemia	C42.1	M9896.3	9	Cytology report	22	231	6
4380	Female	2014	SKIN	other skin	C44.9	M8000.3	9	Death Certificate	22	231
4384	Female	2015	KIDNEY	kidney	C64.9	M8960.3	9	Pathology	22	231
4386	Female	2015	Lymph node	hodgkin lymphoma	C77.9	M9650.3	9	Clinical investigation	22	231	6
4389	Female	2017	Bone marrow	Myeloid leukaemia	C42.1	M9891.3	9	Clinical investigation	22	294	6
4391	Female	2014	Bone marrow	lymphoid leukemias	C42.1	M9835.3	5	Cytology report	23	69	6
4393	Female	2014	Bone marrow	leukaemia unspecified	C42.1	M9800.3	9	Cytology report	23	69	6
4394	Female	2014	Temporal lobe	Brain, nervous system	C71.2	M9450.3	9	Pathology	23	69
4395	Female	2014	BRAIN	Brain, nervous system	C71.6	M9391.3	9	Clinical investigation	23	409
4400	Female	2016	Head, face or neck, NOS	(O&U)	C76.0	M8140.3	9	Pathology	24	28
4401	Female	2015	Bone marrow	lymphoid leukemias	C42.1	9835.3	9	Pathology	24	85	6
4402	Female	2015	Bone marrow	lymphoid leukemias	C42.1	9835.3	9	Pathology	24	202	6
4403	Female	2014	BRAIN	Brain, nervous system	C71.9	M9440.3	9	Pathology	24	229
4407	Female	2015	LIVER AND INTRAHEPATIC BILE DUCTS	liver	C22	8000.3	9	Clinical investigation	24	232
4412	Female	2015	OVARY	ovary	C56.9	9590.3	9	Pathology	24	232
4413	Female	2017	Lymph nodes of head, face and neck	hodgkin lymphoma	C77.0	M9650.3	9	Pathology	24	362	6
4414	Female	2014	BRAIN	Brain, nervous system	C71.9	M9440.3	9	Pathology	24	250
4415	Female	2015	Bone marrow	lymphoid leukemias	C42.1	9835.3	9	Pathology	24	250	6
4416	Female	2015	Bone marrow	lymphoid leukemias	C42.1	9835.3	9	Pathology	24	368	6
4417	Female	2015	Bone marrow	lymphoid leukemias	C42.1	M9836.3	9	Pathology	25	18	6
4418	Female	2015	Bone marrow	lymphoid leukemias	C42.1	M9836.3	9	Pathology	25	150	6
4419	Female	2017	KIDNEY	kidney	C64.9	M8319.3	3	Pathology	26	30
4420	Female	2015	HEMATOPOIETIC AND RETICULOENDOTHELIAL SYSTEMS	leukaemia unspecified	C42.0	M9801.3	9	Cytology report	27	42	6
4421	Female	2015	Bone marrow	non-hodgkin lymphomas	C42.1	M9727.3	9	Cytology report	27	42	6
4422	Female	2014	BRAIN	Brain, nervous system	C71.6	M9470.3	9	Pathology	27	0
4423	Female	2015	Bone marrow	leukaemia unspecified	C42.1	M9800.3	9	Pathology	27	412	6
4424	Female	2017	BRAIN	Brain, nervous system	C71.9	M9400.3	2	Pathology	27	290
4425	Female	2014	HEMATOPOIETIC AND RETICULOENDOTHELIAL SYSTEMS	lymphoid leukemias	C42.0	M9827.3	9	Clinical investigation	28	7	6
4426	Female	2017	MENINGES	Brain, nervous system	C70.9	M8000.3	9	Death Certificate	28	7
4427	Female	2015	Bone marrow	Myeloid leukaemia	C42.1	M9910.3	9	Pathology	28	0	6
4428	Female	2014	Bone marrow	lymphoid leukemias	C42.1	M9835.3	9	Clinical investigation	28	129	6
4429	Female	2015	KIDNEY	kidney	C64.9	M8960.3	9	Pathology	28	161
4430	Female	2014	KIDNEY	kidney	C64.9	M8960.3	1	Pathology	28	234
4431	Female	2017	Bone marrow	Myeloid leukaemia	C42.1	M9867.3	9	Pathology	0	-1	6
4432	Female	2017	RETROPERITONEUM AND PERITONEUM	retroperitoneum and peritoneum	C48.0	M8910.3	9	Pathology	0	-1
4433	Female	2017	KIDNEY	kidney	C64.9	M8960.3	9	Pathology	0	-1
4434	Female	2017	KIDNEY	kidney	C64.9	M8960.3	9	Pathology	0	-1
4435	Female	2017	Retina	Eye	C69.2	M9510.3	9	Pathology	0	-1
4436	Female	2017	BRAIN	Brain, nervous system	C71.6	M9470.3	9	Pathology	0	-1
4437	Female	2017	ADRENAL GLAND	Adrenal gland	C74.9	M9500.3	9	Pathology	0	-1
4438	Female	2015	Bone marrow	lymphoid leukemias	C42.1	M9835.3	6	Cytology report	29	58	6
4439	Female	2017	BRAIN	Brain, nervous system	C71.9	M8000.3	9	Death Certificate	29	58
4446	Female	2014	Bone marrow	lymphoid leukemias	C42.1	M9835.3	9	Clinical investigation	30	20	6
4447	Female	2017	Bone marrow	lymphoid leukemias	C42.1	M9835.3	9	Cytology report	30	269	6
4448	Female	2015	Bone marrow	leukaemia unspecified	C42.1	M9800.3	9	Pathology	30	297	6
4452	Female	2014	BRAIN	Brain, nervous system	C71.9	M8000.3	9	Clinical investigation	31	10
4453	Female	2014	Lymph node	non-hodgkin lymphomas	C77.9	M9591.3	9	Pathology	31	46	6
4458	Female	2017	LIVER AND INTRAHEPATIC BILE DUCTS	liver	C22.0	M8991.3	4	Pathology	4	26
4459	Female	2014	Bone marrow	lymphoid leukemias	C42.1	M9835.3	9	Clinical investigation	4	26	7
4460	Female	2014	Bone marrow	lymphoid leukemias	C42.1	M9835.3	9	Clinical investigation	4	26	7
4466	Female	2015	Bone marrow	lymphoid leukemias	C42.1	M9835.3	9	Cytology report	4	26	7
[truncated: 225,058+ more rows]

## Sheet: Male
ID	Sex	Diagnosis (Year)	ICD-10 (Description)	ICD-O (Description)	TopographyCode (Ccode)	MorphologyCode (Mcode)	GradeFinal	Report Source	Province-ID	County-ID	Age
2	Male	2016	External lower lip	lip	C00.1	M8070.3	9	Pathology	3	8	51
3	Male	2017	External lower lip	lip	C00.1	M8071.3	9	Pathology	3	8	36
4	Male	2017	External lower lip	lip	C00.1	M8071.3	1	Pathology	3	8	56
5	Male	2017	Mucosa of lower lip	lip	C00.4	M8070.3	9	Pathology	3	8	82
7	Male	2016	LIP, ORAL CAVITY AND PHARYNX	lip	C00.9	M8070.3	1	Pathology	3	8	72
8	Male	2016	LIP, ORAL CAVITY AND PHARYNX	lip	C00.9	M8000.3	9	Death Certificate	3	8	58
9	Male	2014	BASE OF TONGUE	tongue	C01.9	M8000.3	9	Death Certificate	3	8	89
10	Male	2017	BASE OF TONGUE	tongue	C01.9	M8051.3	9	Pathology	3	8	87
11	Male	2015	OTHER AND UNSPECIFIED PARTS OF TONGUE	tongue	C02.0	M8070.3	9	Pathology	3	8	65
18	Male	2014	OTHER AND UNSPECIFIED PARTS OF TONGUE	tongue	C02.9	M8070.3	1	Pathology	3	8	72
21	Male	2015	OTHER AND UNSPECIFIED PARTS OF TONGUE	tongue	C02.9	M8070.3	2	Pathology	3	8	70
22	Male	2016	OTHER AND UNSPECIFIED PARTS OF TONGUE	tongue	C02.9	M8070.3	9	Pathology	3	8	77
23	Male	2016	OTHER AND UNSPECIFIED PARTS OF TONGUE	tongue	C02.9	M8070.3	2	Pathology	3	8	60
25	Male	2017	OTHER AND UNSPECIFIED PARTS OF TONGUE	tongue	C02.9	M8070.3	9	Pathology	3	8	62
26	Male	2017	OTHER AND UNSPECIFIED PARTS OF TONGUE	tongue	C02.9	M8071.3	1	Pathology	3	8	47
27	Male	2017	OTHER AND UNSPECIFIED PARTS OF TONGUE	tongue	C02.9	M8070.3	2	Pathology	3	8	46
31	Male	2014	PALATE	mouth	C05.9	M8140.3	1	Pathology	3	8	66
33	Male	2014	OTHER AND UNSPECIFIED PARTS OF MOUTH	mouth	C06.9	M8000.3	2	Pathology	3	8	62
36	Male	2015	PAROTID GLAND	salivary glands	C07.9	M8000.3	9	Clinical investigation	3	8	51
38	Male	2017	PAROTID GLAND	salivary glands	C07.9	M8430.3	3	Pathology	3	8
40	Male	2015	Sublingual gland	salivary glands	C08.1	M8022.3	9	Pathology	3	8	52
42	Male	2014	NASOPHARYNX	nasopharynx	C11.9	M8020.3	9	Pathology	3	8	45
43	Male	2014	NASOPHARYNX	nasopharynx	C11.9	M8020.3	4	Pathology	3	8	44
44	Male	2014	NASOPHARYNX	nasopharynx	C11.9	M8020.3	9	Clinical investigation	3	8	19
45	Male	2015	NASOPHARYNX	nasopharynx	C11.9	M8010.3	4	Pathology	3	8	73
48	Male	2015	NASOPHARYNX	nasopharynx	C11.9	M8070.3	9	Pathology	3	8	59
51	Male	2016	NASOPHARYNX	nasopharynx	C11.9	M8010.3	9	Pathology	3	8	14
52	Male	2016	NASOPHARYNX	nasopharynx	C11.9	M8000.3	9	Clinical investigation	3	8	52
56	Male	2017	NASOPHARYNX	nasopharynx	C11.9	M9734.3	9	Pathology	3	8	39
57	Male	2017	NASOPHARYNX	nasopharynx	C11.9	M8000.3	9	Clinical investigation	3	8	61
60	Male	2016	HYPOPHARYNX	hypopharynx	C13.9	M8071.3	1	Pathology	3	8	64
61	Male	2014	Cervical esophagus	oesophagus	C15.0	M8000.3	9	Death Certificate	3	8	91
62	Male	2014	Cervical esophagus	oesophagus	C15.0	M8000.3	9	Death Certificate	3	8	79
64	Male	2014	Cervical esophagus	oesophagus	C15.0	M8000.3	9	Death Certificate	3	8	57
65	Male	2014	Cervical esophagus	oesophagus	C15.0	M8000.3	9	Death Certificate	3	8	66
69	Male	2014	Cervical esophagus	oesophagus	C15.0	M8000.3	9	Death Certificate	3	8	79
70	Male	2017	Cervical esophagus	oesophagus	C15.0	M8070.3	9	Pathology	3	8	64
71	Male	2017	Cervical esophagus	oesophagus	C15.0	M8070.3	9	Pathology	3	8	59
74	Male	2014	Upper third of esophagus	oesophagus	C15.3	M8070.3	9	Pathology	3	8	54
76	Male	2015	Upper third of esophagus	oesophagus	C15.3	M8070.3	9	Pathology	3	8	84
85	Male	2014	Middle third of esophagus	oesophagus	C15.4	M8070.3	9	Pathology	3	8	65
86	Male	2014	Middle third of esophagus	oesophagus	C15.4	M8070.3	1	Pathology	3	8	41
88	Male	2014	Middle third of esophagus	oesophagus	C15.4	M8070.3	2	Pathology	3	8	66
90	Male	2015	Middle third of esophagus	oesophagus	C15.4	M8070.3	9	Pathology	3	8	64
91	Male	2015	Middle third of esophagus	oesophagus	C15.4	M8070.3	9	Pathology	3	8	66
93	Male	2015	Middle third of esophagus	oesophagus	C15.4	M8070.3	9	Pathology	3	8	40
94	Male	2015	Middle third of esophagus	oesophagus	C15.4	M8071.3	9	Pathology	3	8	69
96	Male	2015	Middle third of esophagus	oesophagus	C15.4	M8070.3	9	Pathology	3	8	86
100	Male	2016	Middle third of esophagus	oesophagus	C15.4	M8070.3	9	Pathology	3	8	65
102	Male	2016	Middle third of esophagus	oesophagus	C15.4	M8070.3	9	Pathology	3	8	86
103	Male	2016	Middle third of esophagus	oesophagus	C15.4	M8070.3	9	Pathology	3	8	81
104	Male	2016	Middle third of esophagus	oesophagus	C15.4	M8070.3	9	Pathology	3	8	83
105	Male	2016	Middle third of esophagus	oesophagus	C15.4	M8070.3	3	Pathology	3	8	60
107	Male	2016	Middle third of esophagus	oesophagus	C15.4	M8070.3	3	Pathology	3	8	81
109	Male	2017	Middle third of esophagus	oesophagus	C15.4	M8070.3	9	Pathology	3	8	49
112	Male	2017	Middle third of esophagus	oesophagus	C15.4	M8070.3	9	Pathology	3	8	49
114	Male	2017	Middle third of esophagus	oesophagus	C15.4	M8070.3	9	Pathology	3	8	65
119	Male	2017	Middle third of esophagus	oesophagus	C15.4	M8070.3	9	Pathology	3	8	70
121	Male	2017	Middle third of esophagus	oesophagus	C15.4	M8070.3	9	Pathology	3	8	59
123	Male	2017	Middle third of esophagus	oesophagus	C15.4	M8000.3	9	Pathology	3	8	58
125	Male	2017	Middle third of esophagus	oesophagus	C15.4	M8071.3	9	Pathology	3	8	76
127	Male	2014	ESOPHAGUS	oesophagus	C15.5	M8070.3	9	Pathology	3	8	48
128	Male	2014	ESOPHAGUS	oesophagus	C15.5	M8070.3	9	Pathology	3	8	50
129	Male	2014	ESOPHAGUS	oesophagus	C15.5	M8560.3	9	Pathology	3	8	64
130	Male	2014	ESOPHAGUS	oesophagus	C15.5	M8070.3	9	Pathology	3	8	66
131	Male	2014	ESOPHAGUS	oesophagus	C15.5	M8070.3	9	Pathology	3	8	53
132	Male	2014	ESOPHAGUS	oesophagus	C15.5	M8070.3	9	Pathology	3	8	71
133	Male	2014	ESOPHAGUS	oesophagus	C15.5	M8070.3	1	Pathology	3	8	65
135	Male	2014	ESOPHAGUS	oesophagus	C15.5	M8481.3	9	Pathology	3	8	76
136	Male	2014	ESOPHAGUS	oesophagus	C15.5	M8070.3	9	Pathology	3	8	65
137	Male	2015	ESOPHAGUS	oesophagus	C15.5	M8070.3	9	Pathology	3	8	73
138	Male	2015	ESOPHAGUS	oesophagus	C15.5	M8144.3	9	Pathology	3	8	71
140	Male	2015	ESOPHAGUS	oesophagus	C15.5	M8070.3	9	Pathology	3	8	88
142	Male	2015	ESOPHAGUS	oesophagus	C15.5	M8144.3	9	Pathology	3	8	87
143	Male	2015	ESOPHAGUS	oesophagus	C15.5	M8070.3	9	Pathology	3	8	73
145	Male	2015	ESOPHAGUS	oesophagus	C15.5	M8070.3	9	Pathology	3	8	73
146	Male	2015	ESOPHAGUS	oesophagus	C15.5	M8144.3	9	Pathology	3	8	58
147	Male	2015	ESOPHAGUS	oesophagus	C15.5	M8144.3	1	Pathology	3	8	80
148	Male	2015	ESOPHAGUS	oesophagus	C15.5	M8070.3	9	Pathology	3	8	66
149	Male	2015	ESOPHAGUS	oesophagus	C15.5	M8070.3	9	Pathology	3	8	88
150	Male	2015	ESOPHAGUS	oesophagus	C15.5	M8070.3	9	Pathology	3	8	75
156	Male	2016	ESOPHAGUS	oesophagus	C15.5	M8070.3	9	Pathology	3	8	80
159	Male	2016	ESOPHAGUS	oesophagus	C15.5	M8070.3	9	Pathology	3	8	45
161	Male	2016	ESOPHAGUS	oesophagus	C15.5	M8070.3	9	Pathology	3	8	80
162	Male	2016	ESOPHAGUS	oesophagus	C15.5	M8070.3	9	Pathology	3	8	77
165	Male	2017	ESOPHAGUS	oesophagus	C15.5	M8070.3	9	Pathology	3	8	93
166	Male	2017	ESOPHAGUS	oesophagus	C15.5	M8070.3	9	Pathology	3	8	70
167	Male	2017	ESOPHAGUS	oesophagus	C15.5	M8070.3	9	Pathology	3	8	78
170	Male	2017	ESOPHAGUS	oesophagus	C15.5	M8144.3	9	Pathology	3	8	78
173	Male	2017	ESOPHAGUS	oesophagus	C15.5	M8070.3	1	Pathology	3	8	71
175	Male	2015	Overlapping lesion of esophagus	oesophagus	C15.8	M8490.3	3	Pathology	3	8	65
176	Male	2015	Overlapping lesion of esophagus	oesophagus	C15.8	M8070.3	9	Pathology	3	8	55
178	Male	2014	ESOPHAGUS	oesophagus	C15.9	M8070.3	9	Pathology	3	8	80
183	Male	2014	ESOPHAGUS	oesophagus	C15.9	M8140.3	9	Pathology	3	8	65
189	Male	2014	ESOPHAGUS	oesophagus	C15.9	M8070.3	9	Pathology	3	8	45
190	Male	2015	ESOPHAGUS	oesophagus	C15.9	M8070.3	3	Pathology	3	8	49
191	Male	2015	ESOPHAGUS	oesophagus	C15.9	M8070.3	9	Pathology	3	8	64
193	Male	2015	ESOPHAGUS	oesophagus	C15.9	M8070.3	9	Pathology	3	8	83
194	Male	2015	ESOPHAGUS	oesophagus	C15.9	M8070.3	9	Pathology	3	8	65
198	Male	2015	ESOPHAGUS	oesophagus	C15.9	M8070.3	9	Pathology	3	8	54
199	Male	2015	ESOPHAGUS	oesophagus	C15.9	M8000.3	9	Clinical investigation	3	8	68
201	Male	2016	ESOPHAGUS	oesophagus	C15.9	M8000.3	9	Clinical investigation	3	8	74
202	Male	2016	ESOPHAGUS	oesophagus	C15.9	M8070.3	9	Pathology	3	8	79
204	Male	2016	ESOPHAGUS	oesophagus	C15.9	M8070.3	9	Pathology	3	8	34
205	Male	2016	ESOPHAGUS	oesophagus	C15.9	M8070.3	3	Pathology	3	8	57
208	Male	2016	ESOPHAGUS	oesophagus	C15.9	M8070.3	9	Pathology	3	8	64
210	Male	2016	ESOPHAGUS	oesophagus	C15.9	M8070.3	9	Pathology	3	8	58
212	Male	2016	ESOPHAGUS	oesophagus	C15.9	M8070.3	9	Pathology	3	8	71
215	Male	2016	ESOPHAGUS	oesophagus	C15.9	M8000.3	9	Clinical investigation	3	8	71
218	Male	2016	ESOPHAGUS	oesophagus	C15.9	M8070.3	9	Pathology	3	8	75
219	Male	2016	ESOPHAGUS	oesophagus	C15.9	M8070.3	9	Pathology	3	8	76
220	Male	2016	ESOPHAGUS	oesophagus	C15.9	M8000.3	9	Death Certificate	3	8	46
222	Male	2016	ESOPHAGUS	oesophagus	C15.9	M8000.3	9	Clinical investigation	3	8	31
225	Male	2016	ESOPHAGUS	oesophagus	C15.9	M8000.3	9	Clinical investigation	3	8	93
227	Male	2016	ESOPHAGUS	oesophagus	C15.9	M8070.3	9	Pathology	3	8	86
230	Male	2017	ESOPHAGUS	oesophagus	C15.9	M8070.3	9	Pathology	3	8	46
234	Male	2017	ESOPHAGUS	oesophagus	C15.9	M8000.3	9	Clinical investigation	3	8	68
238	Male	2017	ESOPHAGUS	oesophagus	C15.9	M8070.3	9	Pathology	3	8	58
240	Male	2017	ESOPHAGUS	oesophagus	C15.9	M8070.3	9	Pathology	3	8	58
242	Male	2017	ESOPHAGUS	oesophagus	C15.9	M8070.3	9	Pathology	3	8	91
244	Male	2017	ESOPHAGUS	oesophagus	C15.9	M8070.3	2	Pathology	3	8	62
247	Male	2017	ESOPHAGUS	oesophagus	C15.9	M8070.3	9	Pathology	3	8	59
251	Male	2017	ESOPHAGUS	oesophagus	C15.9	M8070.3	2	Pathology	3	8	52
252	Male	2017	ESOPHAGUS	oesophagus	C15.9	M8070.3	9	Pathology	3	8	68
254	Male	2014	Cardia	stomach	C16.0	M8000.3	9	Death Certificate	3	8	45
255	Male	2014	Cardia	stomach	C16.0	M8144.3	9	Pathology	3	8	66
256	Male	2014	Cardia	stomach	C16.0	M8145.3	8	Pathology	3	8	60
257	Male	2014	Cardia	stomach	C16.0	M8144.3	9	Pathology	3	8	68
259	Male	2014	Cardia	stomach	C16.0	M8000.3	9	Death Certificate	3	8	76
260	Male	2014	Cardia	stomach	C16.0	M8070.3	9	Pathology	3	8	84
261	Male	2014	Cardia	stomach	C16.0	M8000.3	9	Death Certificate	3	8	77
262	Male	2014	Cardia	stomach	C16.0	M8144.3	9	Pathology	3	8	70
263	Male	2014	Cardia	stomach	C16.0	M8144.3	3	Pathology	3	8	59
264	Male	2014	Cardia	stomach	C16.0	M8144.3	9	Pathology	3	8	77
266	Male	2014	Cardia	stomach	C16.0	M8144.3	9	Pathology	3	8	52
267	Male	2014	Cardia	stomach	C16.0	M8070.3	2	Pathology	3	8	69
269	Male	2014	Cardia	stomach	C16.0	M8490.3	9	Pathology	3	8	57
271	Male	2014	Cardia	stomach	C16.0	M8144.3	9	Pathology	3	8	69
272	Male	2014	Cardia	stomach	C16.0	M8144.3	9	Pathology	3	8	77
273	Male	2014	Cardia	stomach	C16.0	M8144.3	9	Pathology	3	8	79
275	Male	2014	Cardia	stomach	C16.0	M8000.3	9	Death Certificate	3	8	60
276	Male	2014	Cardia	stomach	C16.0	M8144.3	9	Pathology	3	8	72
277	Male	2014	Cardia	stomach	C16.0	M8144.3	9	Pathology	3	8	94
279	Male	2014	Cardia	stomach	C16.0	M8140.3	9	Pathology	3	8	68
280	Male	2014	Cardia	stomach	C16.0	M8145.3	2	Pathology	3	8	47
282	Male	2014	Cardia	stomach	C16.0	M8144.3	9	Pathology	3	8	75
283	Male	2014	Cardia	stomach	C16.0	M8144.3	9	Pathology	3	8	72
284	Male	2014	Cardia	stomach	C16.0	M8140.3	9	Pathology	3	8	77
286	Male	2014	Cardia	stomach	C16.0	M8140.3	9	Pathology	3	8	79
287	Male	2014	Cardia	stomach	C16.0	M8144.3	9	Pathology	3	8	67
288	Male	2014	Cardia	stomach	C16.0	M8490.3	9	Pathology	3	8	72
291	Male	2014	Cardia	stomach	C16.0	M8144.3	9	Pathology	3	8	78
292	Male	2014	Cardia	stomach	C16.0	M8140.3	9	Pathology	3	8	47
293	Male	2014	Cardia	stomach	C16.0	M8144.3	2	Pathology	3	8	79
294	Male	2014	Cardia	stomach	C16.0	M8144.3	9	Pathology	3	8	77
295	Male	2014	Cardia	stomach	C16.0	M8144.3	9	Pathology	3	8	68
296	Male	2014	Cardia	stomach	C16.0	M8144.3	9	Pathology	3	8	70
297	Male	2014	Cardia	stomach	C16.0	M8144.3	1	Pathology	3	8	72
298	Male	2014	Cardia	stomach	C16.0	M8144.3	9	Pathology	3	8	85
299	Male	2014	Cardia	stomach	C16.0	M8144.3	9	Pathology	3	8	60
300	Male	2014	Cardia	stomach	C16.0	M8145.3	9	Pathology	3	8	87
302	Male	2014	Cardia	stomach	C16.0	M8145.3	9	Pathology	3	8	57
303	Male	2014	Cardia	stomach	C16.0	M8000.3	9	Death Certificate	3	8	68
304	Male	2014	Cardia	stomach	C16.0	M8144.3	9	Clinical investigation	3	8	65
308	Male	2014	Cardia	stomach	C16.0	M8140.3	9	Pathology	3	8	68
309	Male	2014	Cardia	stomach	C16.0	M8144.3	9	Pathology	3	8	82
310	Male	2014	Cardia	stomach	C16.0	M8144.3	9	Pathology	3	8	72
312	Male	2014	Cardia	stomach	C16.0	M8144.3	9	Pathology	3	8	50
313	Male	2014	Cardia	stomach	C16.0	M8144.3	9	Pathology	3	8	80
314	Male	2014	Cardia	stomach	C16.0	M8000.3	9	Death Certificate	3	8	75
315	Male	2014	Cardia	stomach	C16.0	M8144.3	9	Pathology	3	8	78
316	Male	2014	Cardia	stomach	C16.0	M8144.3	9	Pathology	3	8	85
317	Male	2014	Cardia	stomach	C16.0	M8000.3	9	Death Certificate	3	8	79
320	Male	2014	Cardia	stomach	C16.0	M8481.3	9	Pathology	3	8	81
322	Male	2014	Cardia	stomach	C16.0	M8145.3	9	Pathology	3	8	56
324	Male	2015	Cardia	stomach	C16.0	M8490.3	9	Pathology	3	8	76
325	Male	2015	Cardia	stomach	C16.0	M8140.3	1	Pathology	3	8	63
326	Male	2015	Cardia	stomach	C16.0	M8140.3	9	Pathology	3	8	59
327	Male	2015	Cardia	stomach	C16.0	M8144.3	9	Pathology	3	8	52
328	Male	2015	Cardia	stomach	C16.0	M8144.3	2	Pathology	3	8	74
330	Male	2015	Cardia	stomach	C16.0	M8144.3	9	Pathology	3	8	60
331	Male	2015	Cardia	stomach	C16.0	M8144.3	3	Pathology	3	8	75
332	Male	2015	Cardia	stomach	C16.0	M8262.3	2	Pathology	3	8	57
333	Male	2015	Cardia	stomach	C16.0	M8490.3	9	Pathology	3	8	55
338	Male	2015	Cardia	stomach	C16.0	M8144.3	9	Pathology	3	8	70
339	Male	2015	Cardia	stomach	C16.0	M8144.3	9	Pathology	3	8	85
340	Male	2015	Cardia	stomach	C16.0	M8144.3	9	Pathology	3	8	79
341	Male	2015	Cardia	stomach	C16.0	M8144.3	9	Pathology	3	8	75
342	Male	2015	Cardia	stomach	C16.0	M8144.3	9	Pathology	3	8	57
343	Male	2015	Cardia	stomach	C16.0	M8144.3	2	Pathology	3	8	53
344	Male	2015	Cardia	stomach	C16.0	M8140.3	9	Pathology	3	8	82
345	Male	2015	Cardia	stomach	C16.0	M8144.3	9	Pathology	3	8	72
350	Male	2015	Cardia	stomach	C16.0	M8145.3	9	Pathology	3	8	59
352	Male	2015	Cardia	stomach	C16.0	M8144.3	9	Pathology	3	8	67
354	Male	2015	Cardia	stomach	C16.0	M8144.3	9	Pathology	3	8	72
355	Male	2015	Cardia	stomach	C16.0	M8144.3	9	Pathology	3	8	65
356	Male	2015	Cardia	stomach	C16.0	M8144.3	9	Pathology	3	8	75
358	Male	2015	Cardia	stomach	C16.0	M8070.3	9	Pathology	3	8	60
359	Male	2015	Cardia	stomach	C16.0	M8070.3	9	Pathology	3	8	68
361	Male	2015	Cardia	stomach	C16.0	M8145.3	9	Pathology	3	8	71
362	Male	2015	Cardia	stomach	C16.0	M8145.3	9	Pathology	3	8	57
364	Male	2015	Cardia	stomach	C16.0	M8145.3	3	Pathology	3	8	71
365	Male	2015	Cardia	stomach	C16.0	M8140.3	9	Pathology	3	8	68
366	Male	2015	Cardia	stomach	C16.0	M8140.3	2	Pathology	3	8	82
367	Male	2015	Cardia	stomach	C16.0	M8144.3	9	Pathology	3	8	84
368	Male	2015	Cardia	stomach	C16.0	M8144.3	9	Pathology	3	8	74
369	Male	2015	Cardia	stomach	C16.0	M8144.3	9	Pathology	3	8	77
371	Male	2015	Cardia	stomach	C16.0	M8140.3	9	Pathology	3	8	85
372	Male	2015	Cardia	stomach	C16.0	M8144.3	9	Pathology	3	8	57
376	Male	2015	Cardia	stomach	C16.0	M8144.3	9	Pathology	3	8	56
377	Male	2015	Cardia	stomach	C16.0	M8144.3	9	Pathology	3	8	64
378	Male	2015	Cardia	stomach	C16.0	M8144.3	9	Pathology	3	8	83
380	Male	2015	Cardia	stomach	C16.0	M8144.3	9	Pathology	3	8	80
382	Male	2015	Cardia	stomach	C16.0	M8144.3	9	Pathology	3	8	69
383	Male	2015	Cardia	stomach	C16.0	M8144.3	9	Pathology	3	8	70
384	Male	2015	Cardia	stomach	C16.0	M8480.3	9	Pathology	3	8	47
385	Male	2015	Cardia	stomach	C16.0	M8144.3	2	Pathology	3	8	64
386	Male	2016	Cardia	stomach	C16.0	M8145.3	9	Pathology	3	8	59
387	Male	2016	Cardia	stomach	C16.0	M8480.3	9	Pathology	3	8	70
388	Male	2016	Cardia	stomach	C16.0	M8140.3	9	Pathology	3	8	65
389	Male	2016	Cardia	stomach	C16.0	M8140.3	2	Pathology	3	8	67
390	Male	2016	Cardia	stomach	C16.0	M8144.3	2	Pathology	3	8	50
391	Male	2016	Cardia	stomach	C16.0	M8145.3	9	Pathology	3	8	71
393	Male	2016	Cardia	stomach	C16.0	M8144.3	9	Pathology	3	8	62
394	Male	2016	Cardia	stomach	C16.0	M8144.3	9	Pathology	3	8	52
396	Male	2016	Cardia	stomach	C16.0	M8144.3	9	Pathology	3	8	43
402	Male	2016	Cardia	stomach	C16.0	M8144.3	9	Pathology	3	8	72
403	Male	2016	Cardia	stomach	C16.0	M8070.3	9	Pathology	3	8	83
404	Male	2016	Cardia	stomach	C16.0	M8145.3	9	Pathology	3	8	57
407	Male	2016	Cardia	stomach	C16.0	M8144.3	9	Pathology	3	8	57
409	Male	2016	Cardia	stomach	C16.0	M8144.3	9	Pathology	3	8	62
412	Male	2016	Cardia	stomach	C16.0	M8144.3	9	Pathology	3	8	61
413	Male	2016	Cardia	stomach	C16.0	M8481.3	3	Pathology	3	8	64
416	Male	2016	Cardia	stomach	C16.0	M8145.3	9	Pathology	3	8	80
417	Male	2016	Cardia	stomach	C16.0	M8144.3	9	Pathology	3	8	68
419	Male	2016	Cardia	stomach	C16.0	M8070.3	9	Pathology	3	8	87
423	Male	2016	Cardia	stomach	C16.0	M8145.3	9	Pathology	3	8	41
424	Male	2016	Cardia	stomach	C16.0	M8144.3	9	Pathology	3	8	51
426	Male	2016	Cardia	stomach	C16.0	M8144.3	9	Pathology	3	8	76
429	Male	2016	Cardia	stomach	C16.0	M8144.3	9	Pathology	3	8	81
430	Male	2016	Cardia	stomach	C16.0	M8144.3	9	Pathology	3	8	62
432	Male	2016	Cardia	stomach	C16.0	M8144.3	9	Pathology	3	8	84
433	Male	2016	Cardia	stomach	C16.0	M8144.3	9	Pathology	3	8	77
436	Male	2016	Cardia	stomach	C16.0	M9590.3	9	Pathology	3	8	83
437	Male	2017	Cardia	stomach	C16.0	M8144.3	9	Pathology	3	8	82
441	Male	2017	Cardia	stomach	C16.0	M8144.3	9	Pathology	3	8	81
442	Male	2017	Cardia	stomach	C16.0	M8144.3	9	Pathology	3	8	78
443	Male	2017	Cardia	stomach	C16.0	M8145.3	3	Pathology	3	8	66
445	Male	2017	Cardia	stomach	C16.0	M8144.3	9	Pathology	3	8	82
448	Male	2017	Cardia	stomach	C16.0	M8070.3	9	Pathology	3	8	55
449	Male	2017	Cardia	stomach	C16.0	M8140.3	9	Pathology	3	8	89
450	Male	2017	Cardia	stomach	C16.0	M8144.3	9	Pathology	3	8	84
451	Male	2017	Cardia	stomach	C16.0	M8144.3	1	Pathology	3	8	61
452	Male	2017	Cardia	stomach	C16.0	M8144.3	9	Pathology	3	8	80
456	Male	2017	Cardia	stomach	C16.0	M8145.3	9	Pathology	3	8	68
457	Male	2017	Cardia	stomach	C16.0	M8144.3	9	Pathology	3	8	91
460	Male	2017	Cardia	stomach	C16.0	M8140.3	9	Pathology	3	8	84
463	Male	2017	Cardia	stomach	C16.0	M8490.3	9	Pathology	3	8	74
465	Male	2017	Cardia	stomach	C16.0	M8144.3	9	Pathology	3	8	82
466	Male	2017	Cardia	stomach	C16.0	M8145.3	9	Pathology	3	8	51
467	Male	2017	Cardia	stomach	C16.0	M8145.3	9	Pathology	3	8	79
468	Male	2017	Cardia	stomach	C16.0	M8144.3	9	Pathology	3	8	77
469	Male	2017	Cardia	stomach	C16.0	M8145.3	9	Pathology	3	8	59
470	Male	2017	Cardia	stomach	C16.0	M8144.3	9	Pathology	3	8	72
471	Male	2017	Cardia	stomach	C16.0	M8144.3	9	Pathology	3	8	77
472	Male	2017	Cardia	stomach	C16.0	M8490.3	9	Pathology	3	8	54
473	Male	2017	Cardia	stomach	C16.0	M8490.3	3	Pathology	3	8	49
474	Male	2017	Cardia	stomach	C16.0	M8140.3	9	Pathology	3	8	62
475	Male	2017	Cardia	stomach	C16.0	M8144.3	2	Pathology	3	8	75
479	Male	2017	Cardia	stomach	C16.0	M8144.3	9	Pathology	3	8	73
483	Male	2017	Cardia	stomach	C16.0	M8144.3	9	Pathology	3	8	69
484	Male	2017	Cardia	stomach	C16.0	M8145.3	9	Pathology	3	8	74
485	Male	2017	Cardia	stomach	C16.0	M8145.3	2	Pathology	3	8	63
486	Male	2017	Cardia	stomach	C16.0	M8144.3	9	Pathology	3	8	77
487	Male	2017	Cardia	stomach	C16.0	M8144.3	9	Pathology	3	8	69
489	Male	2017	Cardia	stomach	C16.0	M8480.3	9	Pathology	3	8	56
490	Male	2017	Cardia	stomach	C16.0	M8145.3	9	Pathology	3	8	79
491	Male	2017	Cardia	stomach	C16.0	M8145.3	2	Pathology	3	8	73
492	Male	2017	Cardia	stomach	C16.0	M8140.3	2	Pathology	3	8	63
493	Male	2017	Cardia	stomach	C16.0	M8144.3	9	Pathology	3	8	66
494	Male	2017	Cardia	stomach	C16.0	M8144.3	9	Pathology	3	8	87
495	Male	2017	Cardia	stomach	C16.0	M8140.3	9	Pathology	3	8	84
496	Male	2017	Cardia	stomach	C16.0	M8144.3	9	Pathology	3	8	58
499	Male	2014	Fundus of stomach	stomach	C16.1	M8145.3	9	Pathology	3	8	72
500	Male	2015	Fundus of stomach	stomach	C16.1	M8144.3	9	Pathology	3	8	64
501	Male	2015	Fundus of stomach	stomach	C16.1	M8144.3	9	Pathology	3	8	74
502	Male	2015	Fundus of stomach	stomach	C16.1	M8145.3	3	Pathology	3	8	69
503	Male	2017	Fundus of stomach	stomach	C16.1	M8140.3	9	Pathology	3	8	89
504	Male	2017	Fundus of stomach	stomach	C16.1	M8936.3	3	Pathology	3	8	44
506	Male	2014	STOMACH	stomach	C16.2	M8145.3	9	Pathology	3	8	71
507	Male	2014	STOMACH	stomach	C16.2	M8144.3	9	Pathology	3	8	78
509	Male	2014	STOMACH	stomach	C16.2	M8145.3	9	Pathology	3	8	28
511	Male	2014	STOMACH	stomach	C16.2	M8144.3	2	Pathology	3	8	69
512	Male	2014	STOMACH	stomach	C16.2	M8144.3	9	Pathology	3	8	49
513	Male	2014	STOMACH	stomach	C16.2	M8140.3	9	Pathology	3	8	81
514	Male	2014	STOMACH	stomach	C16.2	M8145.3	9	Pathology	3	8	66
517	Male	2014	STOMACH	stomach	C16.2	M8490.3	3	Pathology	3	8	65
518	Male	2014	STOMACH	stomach	C16.2	M8144.3	9	Pathology	3	8	65
519	Male	2015	STOMACH	stomach	C16.2	M8490.3	3	Pathology	3	8	70
520	Male	2015	STOMACH	stomach	C16.2	M8144.3	9	Pathology	3	8	66
521	Male	2015	STOMACH	stomach	C16.2	M8490.3	9	Pathology	3	8	80
522	Male	2015	STOMACH	stomach	C16.2	M8144.3	9	Pathology	3	8	68
523	Male	2015	STOMACH	stomach	C16.2	M8144.3	9	Pathology	3	8	65
525	Male	2015	STOMACH	stomach	C16.2	M9590.3	9	Pathology	3	8	58
528	Male	2016	STOMACH	stomach	C16.2	M8144.3	3	Pathology	3	8	55
529	Male	2016	STOMACH	stomach	C16.2	M8145.3	9	Pathology	3	8	70
531	Male	2016	STOMACH	stomach	C16.2	M8490.3	9	Pathology	3	8	44
532	Male	2016	STOMACH	stomach	C16.2	M8145.3	9	Pathology	3	8	88
533	Male	2016	STOMACH	stomach	C16.2	M8145.3	9	Pathology	3	8	79
536	Male	2016	STOMACH	stomach	C16.2	M8490.3	9	Pathology	3	8	38
538	Male	2016	STOMACH	stomach	C16.2	M8490.3	9	Pathology	3	8	80
539	Male	2016	STOMACH	stomach	C16.2	M8145.3	9	Pathology	3	8	87
540	Male	2016	STOMACH	stomach	C16.2	M8490.3	2	Pathology	3	8	61
541	Male	2016	STOMACH	stomach	C16.2	M8144.3	9	Pathology	3	8	70
542	Male	2016	STOMACH	stomach	C16.2	M8490.3	9	Pathology	3	8	56
543	Male	2017	STOMACH	stomach	C16.2	M8144.3	9	Pathology	3	8	81
544	Male	2017	STOMACH	stomach	C16.2	M8140.3	9	Pathology	3	8	80
545	Male	2017	STOMACH	stomach	C16.2	M8490.3	3	Pathology	3	8	60
546	Male	2017	STOMACH	stomach	C16.2	M8145.3	9	Pathology	3	8	66
547	Male	2017	STOMACH	stomach	C16.2	M8144.3	9	Pathology	3	8	59
549	Male	2017	STOMACH	stomach	C16.2	M8140.3	9	Pathology	3	8	56
550	Male	2017	STOMACH	stomach	C16.2	M8144.3	9	Pathology	3	8	70
551	Male	2017	STOMACH	stomach	C16.2	M8145.3	9	Pathology	3	8	90
552	Male	2017	STOMACH	stomach	C16.2	M8144.3	1	Pathology	3	8	57
553	Male	2017	STOMACH	stomach	C16.2	M8145.3	9	Pathology	3	8	70
555	Male	2017	STOMACH	stomach	C16.2	M8144.3	9	Pathology	3	8	77
556	Male	2017	STOMACH	stomach	C16.2	M8144.3	9	Pathology	3	8	60
558	Male	2017	STOMACH	stomach	C16.2	M8480.3	9	Pathology	3	8	72
560	Male	2017	STOMACH	stomach	C16.2	M8145.3	9	Pathology	3	8	79
561	Male	2017	STOMACH	stomach	C16.2	M8144.3	9	Pathology	3	8	69
564	Male	2017	STOMACH	stomach	C16.2	M8144.3	9	Pathology	3	8	46
565	Male	2017	STOMACH	stomach	C16.2	M8481.3	9	Pathology	3	8	81
569	Male	2014	Gastric antrum	stomach	C16.3	M8145.3	3	Pathology	3	8	43
570	Male	2014	Gastric antrum	stomach	C16.3	M8000.3	9	Pathology	3	8	70
571	Male	2014	Gastric antrum	stomach	C16.3	M8144.3	9	Pathology	3	8	69
572	Male	2014	Gastric antrum	stomach	C16.3	M8000.3	9	Death Certificate	3	8	54
573	Male	2014	Gastric antrum	stomach	C16.3	M8144.3	9	Pathology	3	8	73
575	Male	2014	Gastric antrum	stomach	C16.3	M8144.3	1	Pathology	3	8	52
576	Male	2014	Gastric antrum	stomach	C16.3	M8490.3	9	Pathology	3	8	78
578	Male	2014	Gastric antrum	stomach	C16.3	M8144.3	2	Pathology	3	8	38
579	Male	2014	Gastric antrum	stomach	C16.3	M8144.3	9	Pathology	3	8	71
580	Male	2014	Gastric antrum	stomach	C16.3	M8144.3	9	Pathology	3	8	75
582	Male	2015	Gastric antrum	stomach	C16.3	M8144.3	9	Pathology	3	8	59
583	Male	2015	Gastric antrum	stomach	C16.3	M8144.3	2	Pathology	3	8	64
585	Male	2015	Gastric antrum	stomach	C16.3	M8145.3	9	Pathology	3	8	52
586	Male	2015	Gastric antrum	stomach	C16.3	M8140.3	3	Pathology	3	8	50
587	Male	2015	Gastric antrum	stomach	C16.3	M8144.3	9	Pathology	3	8	80
588	Male	2015	Gastric antrum	stomach	C16.3	M8144.3	2	Pathology	3	8	60
589	Male	2015	Gastric antrum	stomach	C16.3	M8490.3	3	Pathology	3	8	76
590	Male	2015	Gastric antrum	stomach	C16.3	M8144.3	1	Pathology	3	8	53
591	Male	2015	Gastric antrum	stomach	C16.3	M8144.3	9	Pathology	3	8	61
593	Male	2015	Gastric antrum	stomach	C16.3	M9590.3	9	Pathology	3	8	61
594	Male	2016	Gastric antrum	stomach	C16.3	M8145.3	9	Pathology	3	8	73
596	Male	2016	Gastric antrum	stomach	C16.3	M8144.3	1	Pathology	3	8	79
598	Male	2016	Gastric antrum	stomach	C16.3	M8144.3	9	Pathology	3	8	77
599	Male	2016	Gastric antrum	stomach	C16.3	M8144.3	9	Pathology	3	8	43
601	Male	2016	Gastric antrum	stomach	C16.3	M8490.3	9	Pathology	3	8	71
602	Male	2016	Gastric antrum	stomach	C16.3	M8140.3	2	Pathology	3	8	84
603	Male	2016	Gastric antrum	stomach	C16.3	M8144.3	9	Pathology	3	8	69
604	Male	2016	Gastric antrum	stomach	C16.3	M8145.3	9	Pathology	3	8	76
606	Male	2016	Gastric antrum	stomach	C16.3	M8144.3	9	Pathology	3	8	72
607	Male	2016	Gastric antrum	stomach	C16.3	M8144.3	9	Pathology	3	8	73
608	Male	2016	Gastric antrum	stomach	C16.3	M8145.3	9	Pathology	3	8	63
611	Male	2016	Gastric antrum	stomach	C16.3	M8481.3	9	Pathology	3	8	68
612	Male	2017	Gastric antrum	stomach	C16.3	M8145.3	9	Pathology	3	8	48
613	Male	2017	Gastric antrum	stomach	C16.3	M8144.3	2	Pathology	3	8	47
614	Male	2017	Gastric antrum	stomach	C16.3	M8144.3	9	Pathology	3	8	61
615	Male	2017	Gastric antrum	stomach	C16.3	M8490.3	9	Pathology	3	8	54
616	Male	2017	Gastric antrum	stomach	C16.3	M8144.3	9	Pathology	3	8	62
617	Male	2017	Gastric antrum	stomach	C16.3	M8000.3	9	Pathology	3	8	76
620	Male	2017	Gastric antrum	stomach	C16.3	M8140.3	9	Pathology	3	8	77
621	Male	2017	Gastric antrum	stomach	C16.3	M8144.3	9	Pathology	3	8	79
622	Male	2017	Gastric antrum	stomach	C16.3	M8144.3	9	Pathology	3	8	79
623	Male	2017	Gastric antrum	stomach	C16.3	M8144.3	2	Pathology	3	8	78
624	Male	2017	Gastric antrum	stomach	C16.3	M8145.3	9	Pathology	3	8	77
626	Male	2017	Gastric antrum	stomach	C16.3	M8145.3	9	Pathology	3	8	80
627	Male	2017	Gastric antrum	stomach	C16.3	M8145.3	9	Pathology	3	8	81
628	Male	2014	STOMACH	stomach	C16.4	M8144.3	9	Pathology	3	8	82
630	Male	2015	STOMACH	stomach	C16.4	M8144.3	9	Pathology	3	8	88
631	Male	2016	STOMACH	stomach	C16.4	M8140.3	1	Pathology	3	8	62
632	Male	2017	STOMACH	stomach	C16.4	M8490.3	9	Pathology	3	8	62
634	Male	2017	STOMACH	stomach	C16.4	M8140.3	9	Pathology	3	8	73
636	Male	2014	Lesser curvature of stomach, NOS	stomach	C16.5	M8140.3	1	Pathology	3	8	50
637	Male	2014	Lesser curvature of stomach, NOS	stomach	C16.5	M8144.3	9	Pathology	3	8	70
638	Male	2014	Lesser curvature of stomach, NOS	stomach	C16.5	M8140.3	9	Pathology	3	8	86
639	Male	2014	Lesser curvature of stomach, NOS	stomach	C16.5	M8144.3	2	Pathology	3	8	50
640	Male	2014	Lesser curvature of stomach, NOS	stomach	C16.5	M8145.3	3	Pathology	3	8	63
642	Male	2015	Lesser curvature of stomach, NOS	stomach	C16.5	M8144.3	9	Pathology	3	8	74
644	Male	2015	Lesser curvature of stomach, NOS	stomach	C16.5	M8140.3	9	Pathology	3	8	61
646	Male	2015	Lesser curvature of stomach, NOS	stomach	C16.5	M8144.3	9	Pathology	3	8	53
647	Male	2015	Lesser curvature of stomach, NOS	stomach	C16.5	M8144.3	1	Pathology	3	8	69
648	Male	2015	Lesser curvature of stomach, NOS	stomach	C16.5	M8140.3	9	Pathology	3	8	75
649	Male	2016	Lesser curvature of stomach, NOS	stomach	C16.5	M8144.3	9	Pathology	3	8	84
650	Male	2016	Lesser curvature of stomach, NOS	stomach	C16.5	M8481.3	9	Pathology	3	8	64
651	Male	2016	Lesser curvature of stomach, NOS	stomach	C16.5	M8144.3	9	Pathology	3	8	50
652	Male	2016	Lesser curvature of stomach, NOS	stomach	C16.5	M8144.3	9	Pathology	3	8	85
653	Male	2016	Lesser curvature of stomach, NOS	stomach	C16.5	M8144.3	9	Pathology	3	8	67
654	Male	2016	Lesser curvature of stomach, NOS	stomach	C16.5	M8145.3	9	Pathology	3	8	72
659	Male	2017	Lesser curvature of stomach, NOS	stomach	C16.5	M8144.3	2	Pathology	3	8	62
660	Male	2017	Lesser curvature of stomach, NOS	stomach	C16.5	M8145.3	9	Pathology	3	8	73
664	Male	2014	Greater curvature of stomach, NOS	stomach	C16.6	M8144.3	1	Pathology	3	8	70
665	Male	2016	Greater curvature of stomach, NOS	stomach	C16.6	M9590.3	9	Pathology	3	8	59
666	Male	2016	Greater curvature of stomach, NOS	stomach	C16.6	M9699.3	9	Pathology	3	8	81
667	Male	2017	Greater curvature of stomach, NOS	stomach	C16.6	M8000.3	9	Pathology	3	8	52
669	Male	2014	STOMACH	stomach	C16.8	M8144.3	9	Pathology	3	8	58
671	Male	2014	STOMACH	stomach	C16.8	M8144.3	9	Pathology	3	8	75
672	Male	2014	STOMACH	stomach	C16.8	M8144.3	9	Pathology	3	8	80
673	Male	2014	STOMACH	stomach	C16.8	M8145.3	9	Pathology	3	8	84
674	Male	2014	STOMACH	stomach	C16.8	M8144.3	9	Pathology	3	8	51
677	Male	2015	STOMACH	stomach	C16.8	M8144.3	9	Pathology	3	8	55
678	Male	2015	STOMACH	stomach	C16.8	M8144.3	9	Pathology	3	8	80
679	Male	2015	STOMACH	stomach	C16.8	M8144.3	9	Pathology	3	8	84
681	Male	2016	STOMACH	stomach	C16.8	M8490.3	9	Pathology	3	8	79
684	Male	2016	STOMACH	stomach	C16.8	M8145.3	9	Pathology	3	8	63
685	Male	2016	STOMACH	stomach	C16.8	M8145.3	9	Pathology	3	8	73
686	Male	2016	STOMACH	stomach	C16.8	M8145.3	9	Pathology	3	8	79
689	Male	2017	STOMACH	stomach	C16.8	M8144.3	9	Pathology	3	8	79
691	Male	2017	STOMACH	stomach	C16.8	M8145.3	9	Pathology	3	8	75
692	Male	2017	STOMACH	stomach	C16.8	M8144.3	9	Pathology	3	8	91
693	Male	2017	STOMACH	stomach	C16.8	M8145.3	9	Pathology	3	8	67
696	Male	2017	STOMACH	stomach	C16.8	M8145.3	9	Pathology	3	8	57
697	Male	2014	STOMACH	stomach	C16.9	M8000.3	9	Death Certificate	3	8	82
698	Male	2014	STOMACH	stomach	C16.9	M8145.3	9	Pathology	3	8	80
699	Male	2014	STOMACH	stomach	C16.9	M8000.3	9	Death Certificate	3	8	54
701	Male	2014	STOMACH	stomach	C16.9	M8070.3	9	Pathology	3	8	51
702	Male	2014	STOMACH	stomach	C16.9	M8144.3	9	Pathology	3	8	77
703	Male	2014	STOMACH	stomach	C16.9	M8481.3	1	Pathology	3	8	57
705	Male	2014	STOMACH	stomach	C16.9	M8936.3	3	Pathology	3	8	54
706	Male	2014	STOMACH	stomach	C16.9	M8145.3	9	Pathology	3	8	51
707	Male	2014	STOMACH	stomach	C16.9	M8144.3	9	Pathology	3	8	67
708	Male	2014	STOMACH	stomach	C16.9	M8140.3	1	Pathology	3	8	81
710	Male	2014	STOMACH	stomach	C16.9	M8144.3	9	Pathology	3	8	48
711	Male	2014	STOMACH	stomach	C16.9	M8145.3	3	Pathology	3	8	64
712	Male	2014	STOMACH	stomach	C16.9	M8000.3	9	Death Certificate	3	8	68
713	Male	2014	STOMACH	stomach	C16.9	M8000.3	9	Death Certificate	3	8	65
714	Male	2014	STOMACH	stomach	C16.9	M8000.3	9	Death Certificate	3	8	58
716	Male	2014	STOMACH	stomach	C16.9	M8144.3	3	Pathology	3	8	76
718	Male	2014	STOMACH	stomach	C16.9	M8000.3	9	Death Certificate	3	8	80
720	Male	2014	STOMACH	stomach	C16.9	M8140.3	9	Death Certificate	3	8	69
721	Male	2014	STOMACH	stomach	C16.9	M8000.3	9	Death Certificate	3	8	91
723	Male	2014	STOMACH	stomach	C16.9	M8140.3	9	Pathology	3	8	74
724	Male	2014	STOMACH	stomach	C16.9	M8140.3	9	Pathology	3	8	78
725	Male	2014	STOMACH	stomach	C16.9	M8000.3	9	Clinical investigation	3	8	79
726	Male	2014	STOMACH	stomach	C16.9	M8140.3	9	Pathology	3	8	74
727	Male	2014	STOMACH	stomach	C16.9	M8144.3	9	Pathology	3	8	78
728	Male	2014	STOMACH	stomach	C16.9	M8144.3	9	Pathology	3	8	77
729	Male	2014	STOMACH	stomach	C16.9	M8000.3	9	Death Certificate	3	8	74
731	Male	2014	STOMACH	stomach	C16.9	M8140.3	9	Clinical investigation	3	8	25
732	Male	2014	STOMACH	stomach	C16.9	M8000.3	9	Death Certificate	3	8	70
733	Male	2014	STOMACH	stomach	C16.9	M8000.3	9	Death Certificate	3	8	87
734	Male	2014	STOMACH	stomach	C16.9	M8144.3	9	Pathology	3	8	60
735	Male	2014	STOMACH	stomach	C16.9	M8000.3	9	Death Certificate	3	8	70
736	Male	2014	STOMACH	stomach	C16.9	M8140.3	3	Clinical investigation	3	8	76
737	Male	2014	STOMACH	stomach	C16.9	M8144.3	9	Clinical investigation	3	8	79
738	Male	2014	STOMACH	stomach	C16.9	M8140.3	9	Death Certificate	3	8	77
739	Male	2014	STOMACH	stomach	C16.9	M8140.3	1	Pathology	3	8	68
740	Male	2014	STOMACH	stomach	C16.9	M8145.3	9	Pathology	3	8	58
741	Male	2014	STOMACH	stomach	C16.9	M8144.3	2	Pathology	3	8	62
742	Male	2014	STOMACH	stomach	C16.9	M9699.3	9	Pathology	3	8	51
745	Male	2014	STOMACH	stomach	C16.9	M8140.3	9	Death Certificate	3	8	76
747	Male	2014	STOMACH	stomach	C16.9	M8145.3	9	Pathology	3	8	66
749	Male	2014	STOMACH	stomach	C16.9	M8144.3	9	Pathology	3	8	46
750	Male	2014	STOMACH	stomach	C16.9	M8145.3	9	Pathology	3	8	80
751	Male	2014	STOMACH	stomach	C16.9	M8144.3	9	Pathology	3	8	74
753	Male	2014	STOMACH	stomach	C16.9	M8144.3	9	Pathology	3	8	67
754	Male	2014	STOMACH	stomach	C16.9	M8144.3	9	Pathology	3	8	79
755	Male	2014	STOMACH	stomach	C16.9	M8144.3	3	Pathology	3	8	52
756	Male	2014	STOMACH	stomach	C16.9	M8144.3	9	Pathology	3	8	68
757	Male	2014	STOMACH	stomach	C16.9	M8000.3	9	Death Certificate	3	8	70
758	Male	2014	STOMACH	stomach	C16.9	M8000.3	9	Death Certificate	3	8	83
759	Male	2014	STOMACH	stomach	C16.9	M8144.3	9	Pathology	3	8	79
761	Male	2014	STOMACH	stomach	C16.9	M8000.3	9	Death Certificate	3	8	84
763	Male	2014	STOMACH	stomach	C16.9	M8144.3	9	Pathology	3	8	78
764	Male	2015	STOMACH	stomach	C16.9	M8140.3	3	Pathology	3	8	68
765	Male	2015	STOMACH	stomach	C16.9	M8000.3	9	Death Certificate	3	8	87
766	Male	2015	STOMACH	stomach	C16.9	M8000.3	9	Death Certificate	3	8	61
769	Male	2015	STOMACH	stomach	C16.9	M8140.3	9	Pathology	3	8	76
772	Male	2015	STOMACH	stomach	C16.9	M8490.3	9	Pathology	3	8	46
774	Male	2015	STOMACH	stomach	C16.9	M8140.3	9	Pathology	3	8	82
775	Male	2015	STOMACH	stomach	C16.9	M8145.3	9	Pathology	3	8	64
776	Male	2015	STOMACH	stomach	C16.9	M8000.3	9	Clinical investigation	3	8	59
781	Male	2015	STOMACH	stomach	C16.9	M8144.3	9	Pathology	3	8	74
782	Male	2015	STOMACH	stomach	C16.9	M8145.3	9	Pathology	3	8	87
785	Male	2015	STOMACH	stomach	C16.9	M8140.3	9	Pathology	3	8	78
789	Male	2015	STOMACH	stomach	C16.9	M8140.3	9	Pathology	3	8	64
790	Male	2015	STOMACH	stomach	C16.9	M8140.3	9	Pathology	3	8	82
792	Male	2015	STOMACH	stomach	C16.9	M8140.3	9	Pathology	3	8	78
794	Male	2015	STOMACH	stomach	C16.9	M8140.3	9	Pathology	3	8	74
796	Male	2015	STOMACH	stomach	C16.9	M8000.3	9	Clinical investigation	3	8	84
800	Male	2015	STOMACH	stomach	C16.9	M8140.3	2	Pathology	3	8	69
801	Male	2015	STOMACH	stomach	C16.9	M8000.3	9	Pathology	3	8	76
803	Male	2015	STOMACH	stomach	C16.9	M8000.3	9	Clinical investigation	3	8	88
804	Male	2015	STOMACH	stomach	C16.9	M8140.3	9	Pathology	3	8	68
808	Male	2015	STOMACH	stomach	C16.9	M8000.3	9	Death Certificate	3	8	85
809	Male	2015	STOMACH	stomach	C16.9	M8010.3	9	Pathology	3	8	84
810	Male	2015	STOMACH	stomach	C16.9	M8140.3	9	Pathology	3	8	71
812	Male	2015	STOMACH	stomach	C16.9	M8144.3	9	Pathology	3	8	69
813	Male	2015	STOMACH	stomach	C16.9	M8145.3	9	Pathology	3	8	74
814	Male	2015	STOMACH	stomach	C16.9	M8000.3	9	Death Certificate	3	8	24
817	Male	2015	STOMACH	stomach	C16.9	M8145.3	9	Pathology	3	8	67
818	Male	2015	STOMACH	stomach	C16.9	M8140.3	1	Pathology	3	8	55
819	Male	2015	STOMACH	stomach	C16.9	M8000.3	9	Clinical investigation	3	8	42
820	Male	2015	STOMACH	stomach	C16.9	M8000.3	9	Death Certificate	3	8	83
821	Male	2015	STOMACH	stomach	C16.9	M9590.3	3	Pathology	3	8	57
822	Male	2015	STOMACH	stomach	C16.9	M9590.3	9	Pathology	3	8	79
824	Male	2016	STOMACH	stomach	C16.9	M8144.3	9	Pathology	3	8	77
828	Male	2016	STOMACH	stomach	C16.9	M8145.3	9	Pathology	3	8	62
831	Male	2016	STOMACH	stomach	C16.9	M8145.3	9	Pathology	3	8	67
832	Male	2016	STOMACH	stomach	C16.9	M8145.3	9	Pathology	3	8	70
833	Male	2016	STOMACH	stomach	C16.9	M8000.3	9	Clinical investigation	3	8	83
834	Male	2016	STOMACH	stomach	C16.9	M8000.3	9	Death Certificate	3	8	80
836	Male	2016	STOMACH	stomach	C16.9	M8000.3	9	Death Certificate	3	8	81
837	Male	2016	STOMACH	stomach	C16.9	M8000.3	9	Pathology	3	8	87
839	Male	2016	STOMACH	stomach	C16.9	M8000.3	9	Cytology report	3	8	84
841	Male	2016	STOMACH	stomach	C16.9	M8806.3	9	Pathology	3	8	38
842	Male	2016	STOMACH	stomach	C16.9	M8145.3	3	Pathology	3	8	59
843	Male	2016	STOMACH	stomach	C16.9	M8140.3	9	Pathology	3	8	62
845	Male	2016	STOMACH	stomach	C16.9	M8140.3	9	Clinical investigation	3	8	68
847	Male	2016	STOMACH	stomach	C16.9	M8000.3	9	Death Certificate	3	8	89
848	Male	2016	STOMACH	stomach	C16.9	M8000.3	9	Clinical investigation	3	8	89
852	Male	2016	STOMACH	stomach	C16.9	M8145.3	9	Pathology	3	8	68
854	Male	2016	STOMACH	stomach	C16.9	M8144.3	9	Pathology	3	8	47
857	Male	2016	STOMACH	stomach	C16.9	M8000.3	9	Death Certificate	3	8	81
858	Male	2016	STOMACH	stomach	C16.9	M8140.3	2	Pathology	3	8	79
862	Male	2016	STOMACH	stomach	C16.9	M8000.3	9	Death Certificate	3	8	88
863	Male	2016	STOMACH	stomach	C16.9	M8140.3	9	Pathology	3	8	57
864	Male	2016	STOMACH	stomach	C16.9	M8140.3	9	Pathology	3	8	42
865	Male	2016	STOMACH	stomach	C16.9	M8144.3	9	Pathology	3	8	77
868	Male	2016	STOMACH	stomach	C16.9	M8000.3	9	Death Certificate	3	8	85
869	Male	2016	STOMACH	stomach	C16.9	M8145.3	9	Pathology	3	8	61
871	Male	2016	STOMACH	stomach	C16.9	M8000.3	9	Death Certificate	3	8	75
874	Male	2016	STOMACH	stomach	C16.9	M8145.3	9	Pathology	3	8	62
876	Male	2016	STOMACH	stomach	C16.9	M8140.3	2	Pathology	3	8	60
878	Male	2016	STOMACH	stomach	C16.9	M8144.3	9	Pathology	3	8	84
879	Male	2016	STOMACH	stomach	C16.9	M8000.3	9	Clinical investigation	3	8	61
881	Male	2016	STOMACH	stomach	C16.9	M8144.3	9	Pathology	3	8	69
884	Male	2016	STOMACH	stomach	C16.9	M9680.3	9	Pathology	3	8	81
885	Male	2017	STOMACH	stomach	C16.9	M8000.3	9	Clinical investigation	3	8	74
889	Male	2017	STOMACH	stomach	C16.9	M8000.3	9	Clinical investigation	3	8	88
890	Male	2017	STOMACH	stomach	C16.9	M8000.3	9	Clinical investigation	3	8	73
891	Male	2017	STOMACH	stomach	C16.9	M8144.3	9	Pathology	3	8	80
893	Male	2017	STOMACH	stomach	C16.9	M8144.3	9	Pathology	3	8	81
895	Male	2017	STOMACH	stomach	C16.9	M8145.3	9	Pathology	3	8	87
896	Male	2017	STOMACH	stomach	C16.9	M8000.3	9	Death Certificate	3	8	91
897	Male	2017	STOMACH	stomach	C16.9	M8000.3	9	Clinical investigation	3	8	63
899	Male	2017	STOMACH	stomach	C16.9	M8144.3	9	Pathology	3	8	79
900	Male	2017	STOMACH	stomach	C16.9	M8000.3	9	Pathology	3	8	64
901	Male	2017	STOMACH	stomach	C16.9	M8140.3	9	Pathology	3	8	50
902	Male	2017	STOMACH	stomach	C16.9	M8140.3	9	Pathology	3	8	64
903	Male	2017	STOMACH	stomach	C16.9	M8144.3	9	Pathology	3	8	89
904	Male	2017	STOMACH	stomach	C16.9	M8145.3	9	Pathology	3	8	90
906	Male	2017	STOMACH	stomach	C16.9	M8000.3	9	Clinical investigation	3	8	71
909	Male	2017	STOMACH	stomach	C16.9	M8140.3	1	Pathology	3	8	58
910	Male	2017	STOMACH	stomach	C16.9	M8144.3	9	Pathology	3	8	66
911	Male	2017	STOMACH	stomach	C16.9	M8000.3	9	Clinical investigation	3	8	59
913	Male	2017	STOMACH	stomach	C16.9	M8140.3	9	Pathology	3	8	62
914	Male	2017	STOMACH	stomach	C16.9	M8000.3	9	Clinical investigation	3	8	85
916	Male	2017	STOMACH	stomach	C16.9	M8000.3	9	Clinical investigation	3	8	68
918	Male	2017	STOMACH	stomach	C16.9	M8144.3	9	Pathology	3	8	56
919	Male	2017	STOMACH	stomach	C16.9	M8000.3	9	Clinical investigation	3	8	70
923	Male	2017	STOMACH	stomach	C16.9	M8144.3	9	Pathology	3	8	81
924	Male	2017	STOMACH	stomach	C16.9	M8145.3	3	Pathology	3	8	34
927	Male	2017	STOMACH	stomach	C16.9	M8145.3	9	Pathology	3	8	58
928	Male	2017	STOMACH	stomach	C16.9	M8000.3	9	Death Certificate	3	8	72
929	Male	2017	STOMACH	stomach	C16.9	M8000.3	9	Death Certificate	3	8	94
930	Male	2017	STOMACH	stomach	C16.9	M8490.3	9	Pathology	3	8	57
932	Male	2017	STOMACH	stomach	C16.9	M8145.3	9	Pathology	3	8	70
934	Male	2017	STOMACH	stomach	C16.9	M8000.3	9	Clinical investigation	3	8	53
936	Male	2017	STOMACH	stomach	C16.9	M8144.3	9	Pathology	3	8	82
939	Male	2017	STOMACH	stomach	C16.9	M8144.3	9	Pathology	3	8	79
941	Male	2017	STOMACH	stomach	C16.9	M8000.3	9	Clinical investigation	3	8	63
942	Male	2017	STOMACH	stomach	C16.9	M8140.3	1	Pathology	3	8	53
945	Male	2017	STOMACH	stomach	C16.9	M8000.3	9	Death Certificate	3	8	42
946	Male	2017	STOMACH	stomach	C16.9	M8000.3	9	Clinical investigation	3	8	64
947	Male	2017	STOMACH	stomach	C16.9	M8000.3	9	Clinical investigation	3	8	76
948	Male	2017	STOMACH	stomach	C16.9	M8144.3	9	Pathology	3	8	83
951	Male	2015	SMALL INTESTINE	small intestine	C17.0	M8010.3	9	Pathology	3	8	64
952	Male	2015	SMALL INTESTINE	small intestine	C17.0	M8140.3	1	Pathology	3	8	31
954	Male	2016	SMALL INTESTINE	small intestine	C17.0	M8011.3	9	Pathology	3	8	47
956	Male	2016	SMALL INTESTINE	small intestine	C17.0	M9590.3	9	Pathology	3	8	53
957	Male	2016	SMALL INTESTINE	small intestine	C17.0	M9590.3	9	Pathology	3	8	51
958	Male	2017	SMALL INTESTINE	small intestine	C17.0	M8140.3	9	Pathology	3	8	53
959	Male	2017	SMALL INTESTINE	small intestine	C17.0	M8000.3	9	Clinical investigation	3	8	61
961	Male	2016	Ileum	small intestine	C17.2	M9764.3	6	Pathology	3	8	63
964	Male	2014	SMALL INTESTINE	small intestine	C17.9	M8000.3	9	Death Certificate	3	8	71
965	Male	2015	SMALL INTESTINE	small intestine	C17.9	M8000.3	9	Death Certificate	3	8	34
966	Male	2015	SMALL INTESTINE	small intestine	C17.9	M8000.3	9	Clinical investigation	3	8	74
968	Male	2015	SMALL INTESTINE	small intestine	C17.9	M8140.3	3	Pathology	3	8	57
970	Male	2015	SMALL INTESTINE	small intestine	C17.9	M8140.3	1	Pathology	3	8	52
973	Male	2016	SMALL INTESTINE	small intestine	C17.9	M8000.3	9	Clinical investigation	3	8	47
974	Male	2016	SMALL INTESTINE	small intestine	C17.9	M8000.3	9	Death Certificate	3	8	52
976	Male	2016	SMALL INTESTINE	small intestine	C17.9	M8020.3	9	Pathology	3	8	81
977	Male	2017	SMALL INTESTINE	small intestine	C17.9	M8140.3	2	Pathology	3	8	61
980	Male	2014	Cecum	colon	C18.0	M8140.3	2	Pathology	3	8	60
981	Male	2014	Cecum	colon	C18.0	M8000.3	9	Death Certificate	3	8	82
983	Male	2014	Cecum	colon	C18.0	M8000.3	9	Death Certificate	3	8	53
986	Male	2015	Cecum	colon	C18.0	M8140.3	2	Pathology	3	8	37
987	Male	2015	Cecum	colon	C18.0	M9687.3	9	Pathology	3	8	11
988	Male	2015	Cecum	colon	C18.0	M9590.3	9	Pathology	3	8	73
990	Male	2016	Cecum	colon	C18.0	M8144.3	2	Pathology	3	8	50
991	Male	2016	Cecum	colon	C18.0	M8140.3	2	Pathology	3	8	45
992	Male	2016	Cecum	colon	C18.0	M8490.3	9	Pathology	3	8	53
993	Male	2017	Cecum	colon	C18.0	M8000.3	9	Pathology	3	8	37
994	Male	2017	Cecum	colon	C18.0	M8140.3	2	Pathology	3	8	82
995	Male	2017	Cecum	colon	C18.0	M8144.3	9	Pathology	3	8	70
997	Male	2017	Cecum	colon	C18.0	M8140.3	9	Pathology	3	8	76
1001	Male	2014	Ascending colon	colon	C18.2	M8140.3	2	Pathology	3	8	59
1002	Male	2014	Ascending colon	colon	C18.2	M8140.3	2	Pathology	3	8	60
1003	Male	2016	Ascending colon	colon	C18.2	M8140.3	2	Pathology	3	8	61
1006	Male	2017	Ascending colon	colon	C18.2	M8140.3	3	Pathology	3	8	50
1009	Male	2017	Ascending colon	colon	C18.2	M8140.3	2	Pathology	3	8	38
1014	Male	2014	Transverse colon	colon	C18.4	M8140.3	9	Pathology	3	8	84
1015	Male	2014	Transverse colon	colon	C18.4	M8140.3	2	Pathology	3	8	81
1019	Male	2016	Transverse colon	colon	C18.4	M8140.3	9	Pathology	3	8	88
1023	Male	2016	Transverse colon	colon	C18.4	M8140.3	1	Pathology	3	8	66
1024	Male	2017	Transverse colon	colon	C18.4	M8480.3	1	Pathology	3	8	64
1025	Male	2017	Transverse colon	colon	C18.4	M8140.3	1	Pathology	3	8	56
1026	Male	2017	Transverse colon	colon	C18.4	M8140.3	2	Pathology	3	8	67
1027	Male	2017	Transverse colon	colon	C18.4	M8140.3	9	Pathology	3	8	73
1028	Male	2014	Splenic flexure of colon	colon	C18.5	M8140.3	3	Pathology	3	8	75
1032	Male	2014	Descending colon	colon	C18.6	M8140.3	3	Pathology	3	8	62
1035	Male	2015	Descending colon	colon	C18.6	M8140.3	2	Pathology	3	8	41
1038	Male	2016	Descending colon	colon	C18.6	M8140.3	2	Pathology	3	8	63
1039	Male	2016	Descending colon	colon	C18.6	M8490.3	9	Pathology	3	8	66
1040	Male	2016	Descending colon	colon	C18.6	M8140.3	1	Pathology	3	8	57
1041	Male	2016	Descending colon	colon	C18.6	M8490.3	9	Pathology	3	8	65
1043	Male	2017	Descending colon	colon	C18.6	M8140.3	9	Pathology	3	8	71
1044	Male	2017	Descending colon	colon	C18.6	M8140.3	2	Pathology	3	8	63
1046	Male	2014	COLON	colon	C18.7	M8140.3	1	Pathology	3	8	72
1048	Male	2014	COLON	colon	C18.7	M8140.3	9	Pathology	3	8	86
1050	Male	2014	COLON	colon	C18.7	M8140.3	1	Pathology	3	8	55
1053	Male	2014	COLON	colon	C18.7	M8140.3	2	Pathology	3	8	74
1056	Male	2014	COLON	colon	C18.7	M8010.3	3	Pathology	3	8	52
1057	Male	2014	COLON	colon	C18.7	M8140.3	9	Pathology	3	8	82
1058	Male	2014	COLON	colon	C18.7	M8140.3	1	Pathology	3	8	58
1059	Male	2014	COLON	colon	C18.7	M8140.3	1	Pathology	3	8	72
1060	Male	2014	COLON	colon	C18.7	M9687.3	9	Pathology	3	8	40
1061	Male	2014	COLON	colon	C18.7	M8140.3	9	Pathology	3	8	78
1062	Male	2014	COLON	colon	C18.7	M8140.3	2	Pathology	3	8	77
1065	Male	2015	COLON	colon	C18.7	M8262.3	9	Pathology	3	8	67
1067	Male	2015	COLON	colon	C18.7	M8140.3	1	Pathology	3	8	62
1068	Male	2015	COLON	colon	C18.7	M8140.3	1	Pathology	3	8	56
1069	Male	2015	COLON	colon	C18.7	M8140.3	2	Pathology	3	8	84
1071	Male	2015	COLON	colon	C18.7	M8140.3	2	Pathology	3	8	63
1072	Male	2015	COLON	colon	C18.7	M8140.3	2	Pathology	3	8	57
1076	Male	2015	COLON	colon	C18.7	M8140.3	2	Pathology	3	8	56
1077	Male	2015	COLON	colon	C18.7	M8140.3	9	Pathology	3	8	72
1079	Male	2015	COLON	colon	C18.7	M8140.3	2	Pathology	3	8	65
1080	Male	2015	COLON	colon	C18.7	M8140.3	1	Pathology	3	8	58
1081	Male	2015	COLON	colon	C18.7	M8140.3	2	Pathology	3	8	70
1084	Male	2015	COLON	colon	C18.7	M8140.3	2	Pathology	3	8	43
1086	Male	2016	COLON	colon	C18.7	M8140.3	1	Pathology	3	8	35
1093	Male	2016	COLON	colon	C18.7	M8140.3	1	Pathology	3	8	83
1095	Male	2016	COLON	colon	C18.7	M8140.3	1	Pathology	3	8	60
1097	Male	2016	COLON	colon	C18.7	M8140.3	1	Pathology	3	8	50
1098	Male	2016	COLON	colon	C18.7	M8140.3	2	Pathology	3	8	29
1099	Male	2016	COLON	colon	C18.7	M8140.3	2	Pathology	3	8	80
1100	Male	2016	COLON	colon	C18.7	M8140.3	1	Pathology	3	8	73
1101	Male	2016	COLON	colon	C18.7	M8140.3	2	Pathology	3	8	77
1103	Male	2016	COLON	colon	C18.7	M8140.3	1	Pathology	3	8	63
1104	Male	2016	COLON	colon	C18.7	M8140.3	1	Pathology	3	8	61
1105	Male	2016	COLON	colon	C18.7	M8140.3	9	Pathology	3	8	38
1106	Male	2016	COLON	colon	C18.7	M8140.3	2	Pathology	3	8	40
1107	Male	2016	COLON	colon	C18.7	M8144.3	2	Pathology	3	8	77
1108	Male	2016	COLON	colon	C18.7	M8140.3	1	Pathology	3	8	56
1109	Male	2016	COLON	colon	C18.7	M8140.3	1	Pathology	3	8	72
1110	Male	2017	COLON	colon	C18.7	M8140.3	2	Pathology	3	8	68
1112	Male	2017	COLON	colon	C18.7	M8140.3	1	Pathology	3	8	47
1116	Male	2017	COLON	colon	C18.7	M8140.3	2	Pathology	3	8	55
1119	Male	2017	COLON	colon	C18.7	M8140.3	2	Pathology	3	8	54
1120	Male	2017	COLON	colon	C18.7	M8140.3	2	Pathology	3	8	70
1124	Male	2017	COLON	colon	C18.7	M8140.3	1	Pathology	3	8	58
1126	Male	2017	COLON	colon	C18.7	M8140.3	2	Pathology	3	8	71
1127	Male	2017	COLON	colon	C18.7	M8262.3	1	Pathology	3	8	64
1128	Male	2017	COLON	colon	C18.7	M8140.3	2	Pathology	3	8	64
1130	Male	2017	COLON	colon	C18.7	M8140.3	2	Pathology	3	8	52
1133	Male	2017	COLON	colon	C18.7	M8140.3	1	Pathology	3	8	57
1134	Male	2014	COLON	colon	C18.8	M8000.3	9	Death Certificate	3	8	75
1135	Male	2014	COLON	colon	C18.8	M8000.3	9	Death Certificate	3	8	61
1136	Male	2014	COLON	colon	C18.8	M8010.3	9	Pathology	3	8	54
1137	Male	2014	COLON	colon	C18.8	M8140.3	1	Pathology	3	8	63
1138	Male	2015	COLON	colon	C18.8	M8140.3	2	Pathology	3	8	84
1142	Male	2014	COLON	colon	C18.9	M8000.3	9	Death Certificate	3	8	64
1144	Male	2014	COLON	colon	C18.9	M8140.3	2	Pathology	3	8	71
1145	Male	2014	COLON	colon	C18.9	M8140.3	9	Pathology	3	8	50
1146	Male	2014	COLON	colon	C18.9	M8140.3	2	Pathology	3	8	88
1150	Male	2014	COLON	colon	C18.9	M8140.3	9	Pathology	3	8	47
1152	Male	2014	COLON	colon	C18.9	M8140.3	3	Pathology	3	8	78
1153	Male	2014	COLON	colon	C18.9	M8000.3	9	Death Certificate	3	8	76
1154	Male	2014	COLON	colon	C18.9	M8140.3	1	Pathology	3	8	67
1155	Male	2014	COLON	colon	C18.9	M8140.3	1	Pathology	3	8	58
1156	Male	2014	COLON	colon	C18.9	M8140.3	9	Pathology	3	8	57
1157	Male	2014	COLON	colon	C18.9	M8140.3	9	Clinical investigation	3	8	72
1159	Male	2014	COLON	colon	C18.9	M8140.3	9	Pathology	3	8	53
1160	Male	2014	COLON	colon	C18.9	M8140.3	1	Pathology	3	8	83
1163	Male	2014	COLON	colon	C18.9	M8140.3	2	Pathology	3	8	72
1165	Male	2015	COLON	colon	C18.9	M8000.3	9	Clinical investigation	3	8	71
1166	Male	2015	COLON	colon	C18.9	M8140.3	2	Pathology	3	8	79
1168	Male	2015	COLON	colon	C18.9	M8490.3	9	Pathology	3	8	38
1170	Male	2015	COLON	colon	C18.9	M8140.3	1	Pathology	3	8	73
1172	Male	2015	COLON	colon	C18.9	M8140.3	1	Pathology	3	8	62
1174	Male	2015	COLON	colon	C18.9	M8140.3	1	Pathology	3	8	71
1181	Male	2015	COLON	colon	C18.9	M8140.3	9	Pathology	3	8	61
1186	Male	2015	COLON	colon	C18.9	M8000.3	9	Pathology	3	8	80
1187	Male	2015	COLON	colon	C18.9	M8140.3	1	Pathology	3	8	61
1188	Male	2015	COLON	colon	C18.9	M8140.3	2	Pathology	3	8	54
1190	Male	2015	COLON	colon	C18.9	M8000.3	9	Clinical investigation	3	8	75
1191	Male	2015	COLON	colon	C18.9	M8140.3	2	Pathology	3	8	47
1193	Male	2015	COLON	colon	C18.9	M8480.3	9	Pathology	3	8	66
1194	Male	2015	COLON	colon	C18.9	M8140.3	2	Pathology	3	8	65
1195	Male	2015	COLON	colon	C18.9	M8140.3	2	Pathology	3	8	77
1197	Male	2015	COLON	colon	C18.9	M8140.3	9	Pathology	3	8	44
1198	Male	2015	COLON	colon	C18.9	M8000.3	2	Clinical investigation	3	8	47
1199	Male	2015	COLON	colon	C18.9	M8000.3	9	Clinical investigation	3	8	31
1201	Male	2015	COLON	colon	C18.9	M8140.3	2	Pathology	3	8	49
1202	Male	2015	COLON	colon	C18.9	M8480.3	9	Pathology	3	8	45
1205	Male	2015	COLON	colon	C18.9	M8140.3	1	Pathology	3	8	50
1207	Male	2015	COLON	colon	C18.9	M9591.3	9	Pathology	3	8	12
1208	Male	2016	COLON	colon	C18.9	M8140.3	2	Pathology	3	8	69
1209	Male	2016	COLON	colon	C18.9	M8140.3	1	Pathology	3	8	65
1211	Male	2016	COLON	colon	C18.9	M8211.3	9	Pathology	3	8	60
1212	Male	2016	COLON	colon	C18.9	M8000.3	9	Clinical investigation	3	8	57
1214	Male	2016	COLON	colon	C18.9	M8000.3	9	Pathology	3	8	43
1215	Male	2016	COLON	colon	C18.9	M8140.3	1	Pathology	3	8	64
1216	Male	2016	COLON	colon	C18.9	M8000.3	9	Death Certificate	3	8	78
1217	Male	2016	COLON	colon	C18.9	M8140.3	3	Pathology	3	8	54
1219	Male	2016	COLON	colon	C18.9	M8140.3	9	Pathology	3	8	53
1220	Male	2016	COLON	colon	C18.9	M8000.3	9	Clinical investigation	3	8	73
1222	Male	2016	COLON	colon	C18.9	M8140.3	1	Pathology	3	8	67
1223	Male	2016	COLON	colon	C18.9	M8480.3	1	Pathology	3	8	38
1224	Male	2016	COLON	colon	C18.9	M8140.3	2	Pathology	3	8	61
1225	Male	2016	COLON	colon	C18.9	M8144.3	2	Pathology	3	8	50
1226	Male	2016	COLON	colon	C18.9	M8000.3	9	Clinical investigation	3	8	65
1228	Male	2016	COLON	colon	C18.9	M8140.3	9	Pathology	3	8	53
1229	Male	2016	COLON	colon	C18.9	M8000.3	9	Clinical investigation	3	8	52
1230	Male	2016	COLON	colon	C18.9	M8010.3	1	Pathology	3	8	34
1231	Male	2016	COLON	colon	C18.9	M8140.3	1	Pathology	3	8	33
1233	Male	2016	COLON	colon	C18.9	M8140.3	2	Pathology	3	8	81
1234	Male	2016	COLON	colon	C18.9	M8140.3	2	Pathology	3	8	40
1236	Male	2016	COLON	colon	C18.9	M8000.3	9	Clinical investigation	3	8	66
1237	Male	2016	COLON	colon	C18.9	M8480.3	2	Pathology	3	8	74
1240	Male	2016	COLON	colon	C18.9	M8000.3	9	Clinical investigation	3	8	74
1241	Male	2016	COLON	colon	C18.9	M8140.3	9	Pathology	3	8	59
1244	Male	2016	COLON	colon	C18.9	M8140.3	2	Pathology	3	8	87
1248	Male	2016	COLON	colon	C18.9	M8140.3	2	Pathology	3	8	63
1249	Male	2016	COLON	colon	C18.9	M8000.3	9	Clinical investigation	3	8	68
1250	Male	2016	COLON	colon	C18.9	M8010.3	1	Pathology	3	8	76
1252	Male	2016	COLON	colon	C18.9	M8010.3	9	Pathology	3	8	63
1253	Male	2016	COLON	colon	C18.9	M8801.3	3	Pathology	3	8	63
1255	Male	2016	COLON	colon	C18.9	M8140.3	3	Pathology	3	8	89
1256	Male	2016	COLON	colon	C18.9	M8000.3	9	Pathology	3	8	61
1258	Male	2016	COLON	colon	C18.9	M8140.3	9	Pathology	3	8	56
1259	Male	2016	COLON	colon	C18.9	M8140.3	2	Pathology	3	8	67
1260	Male	2016	COLON	colon	C18.9	M8140.3	1	Pathology	3	8	49
1261	Male	2016	COLON	colon	C18.9	M8140.3	1	Pathology	3	8	85
1263	Male	2016	COLON	colon	C18.9	M8490.3	9	Pathology	3	8	73
1264	Male	2017	COLON	colon	C18.9	M8140.3	3	Pathology	3	8	77
1267	Male	2017	COLON	colon	C18.9	M8000.3	9	Clinical investigation	3	8	76
1269	Male	2017	COLON	colon	C18.9	M8000.3	9	Clinical investigation	3	8	83
1270	Male	2017	COLON	colon	C18.9	M8000.3	9	Death Certificate	3	8	60
1271	Male	2017	COLON	colon	C18.9	M8140.3	9	Pathology	3	8	56
1274	Male	2017	COLON	colon	C18.9	M8140.3	3	Pathology	3	8	79
1276	Male	2017	COLON	colon	C18.9	M8140.3	9	Pathology	3	8	71
1282	Male	2017	COLON	colon	C18.9	M8000.3	9	Clinical investigation	3	8	65
1283	Male	2017	COLON	colon	C18.9	M8140.3	1	Pathology	3	8	53
1284	Male	2017	COLON	colon	C18.9	M8140.3	2	Pathology	3	8	83
1286	Male	2017	COLON	colon	C18.9	M8140.3	1	Pathology	3	8	83
1288	Male	2017	COLON	colon	C18.9	M8000.3	9	Clinical investigation	3	8	79
1290	Male	2017	COLON	colon	C18.9	M8140.3	1	Pathology	3	8	69
1291	Male	2017	COLON	colon	C18.9	M8140.3	1	Pathology	3	8	30
1292	Male	2017	COLON	colon	C18.9	M8140.3	1	Pathology	3	8	52
1301	Male	2017	COLON	colon	C18.9	M8140.3	2	Pathology	3	8	72
1302	Male	2017	COLON	colon	C18.9	M8000.3	9	Clinical investigation	3	8	61
1304	Male	2017	COLON	colon	C18.9	M8140.3	1	Pathology	3	8	53
1305	Male	2017	COLON	colon	C18.9	M8140.3	1	Pathology	3	8	52
1306	Male	2017	COLON	colon	C18.9	M8000.3	9	Clinical investigation	3	8	42
1307	Male	2017	COLON	colon	C18.9	M8000.3	9	Clinical investigation	3	8	61
1308	Male	2017	COLON	colon	C18.9	M8000.3	9	Clinical investigation	3	8	44
1309	Male	2017	COLON	colon	C18.9	M8490.3	9	Pathology	3	8	70
1310	Male	2017	COLON	colon	C18.9	M8140.3	1	Pathology	3	8	56
1311	Male	2017	COLON	colon	C18.9	M8000.3	9	Clinical investigation	3	8	74
1312	Male	2017	COLON	colon	C18.9	M8140.3	1	Pathology	3	8	40
1313	Male	2017	COLON	colon	C18.9	M8490.3	3	Pathology	3	8	52
1314	Male	2017	COLON	colon	C18.9	M8140.3	1	Pathology	3	8	78
1318	Male	2017	COLON	colon	C18.9	M8140.3	2	Pathology	3	8	59
1319	Male	2017	COLON	colon	C18.9	M8140.3	9	Pathology	3	8	54
1320	Male	2017	COLON	colon	C18.9	M8140.3	1	Pathology	3	8	63
1321	Male	2017	COLON	colon	C18.9	M8140.3	2	Pathology	3	8	67
1327	Male	2015	RECTOSIGMOID JUNCTION	rectum	C19.9	M8140.3	1	Pathology	3	8	64
1328	Male	2015	RECTOSIGMOID JUNCTION	rectum	C19.9	M8140.3	2	Pathology	3	8	77
1329	Male	2015	RECTOSIGMOID JUNCTION	rectum	C19.9	M8140.3	2	Pathology	3	8	43
1330	Male	2015	RECTOSIGMOID JUNCTION	rectum	C19.9	M8140.3	1	Pathology	3	8	51
1331	Male	2015	RECTOSIGMOID JUNCTION	rectum	C19.9	M8140.3	9	Pathology	3	8	85
1332	Male	2015	RECTOSIGMOID JUNCTION	rectum	C19.9	M8140.3	1	Pathology	3	8	59
1334	Male	2015	RECTOSIGMOID JUNCTION	rectum	C19.9	M8490.3	9	Pathology	3	8	28
1337	Male	2016	RECTOSIGMOID JUNCTION	rectum	C19.9	M8000.3	9	Clinical investigation	3	8	28
1338	Male	2016	RECTOSIGMOID JUNCTION	rectum	C19.9	M8140.3	9	Pathology	3	8	64
1339	Male	2016	RECTOSIGMOID JUNCTION	rectum	C19.9	M8140.3	2	Pathology	3	8	69
1340	Male	2016	RECTOSIGMOID JUNCTION	rectum	C19.9	M8140.3	2	Pathology	3	8	45
1341	Male	2016	RECTOSIGMOID JUNCTION	rectum	C19.9	M8140.3	9	Pathology	3	8	69
1344	Male	2016	RECTOSIGMOID JUNCTION	rectum	C19.9	M8140.3	1	Pathology	3	8	85
1345	Male	2016	RECTOSIGMOID JUNCTION	rectum	C19.9	M8000.3	9	Clinical investigation	3	8	56
1346	Male	2016	RECTOSIGMOID JUNCTION	rectum	C19.9	M8140.3	2	Pathology	3	8	81
1348	Male	2016	RECTOSIGMOID JUNCTION	rectum	C19.9	M8140.3	9	Pathology	3	8	50
1349	Male	2016	RECTOSIGMOID JUNCTION	rectum	C19.9	M8140.3	9	Pathology	3	8	46
1353	Male	2017	RECTOSIGMOID JUNCTION	rectum	C19.9	M8140.3	2	Pathology	3	8	50
1354	Male	2017	RECTOSIGMOID JUNCTION	rectum	C19.9	M8140.3	1	Pathology	3	8	53
1355	Male	2017	RECTOSIGMOID JUNCTION	rectum	C19.9	M8480.3	1	Pathology	3	8	60
1357	Male	2014	RECTUM	rectum	C20.9	M8140.3	2	Pathology	3	8	35
1358	Male	2014	RECTUM	rectum	C20.9	M8140.3	3	Pathology	3	8	74
1359	Male	2014	RECTUM	rectum	C20.9	M8140.3	1	Pathology	3	8	63
1360	Male	2014	RECTUM	rectum	C20.9	M8140.3	1	Pathology	3	8	47
1362	Male	2014	RECTUM	rectum	C20.9	M8140.3	2	Pathology	3	8	71
1365	Male	2014	RECTUM	rectum	C20.9	M8140.3	9	Pathology	3	8	59
1366	Male	2014	RECTUM	rectum	C20.9	M8140.3	1	Pathology	3	8	67
1367	Male	2014	RECTUM	rectum	C20.9	M8140.3	2	Pathology	3	8	59
1369	Male	2014	RECTUM	rectum	C20.9	M8140.3	9	Pathology	3	8	86
1370	Male	2014	RECTUM	rectum	C20.9	M8140.3	2	Pathology	3	8	54
1371	Male	2014	RECTUM	rectum	C20.9	M8140.3	1	Pathology	3	8	41
1373	Male	2014	RECTUM	rectum	C20.9	M8140.3	1	Pathology	3	8	79
1374	Male	2014	RECTUM	rectum	C20.9	M8000.3	9	Clinical investigation	3	8	69
1376	Male	2014	RECTUM	rectum	C20.9	M8140.3	9	Clinical investigation	3	8	18
1381	Male	2015	RECTUM	rectum	C20.9	M8140.3	2	Pathology	3	8	75
1384	Male	2015	RECTUM	rectum	C20.9	M8140.3	2	Pathology	3	8	78
1388	Male	2015	RECTUM	rectum	C20.9	M8140.3	2	Pathology	3	8	69
1392	Male	2015	RECTUM	rectum	C20.9	M8140.3	9	Pathology	3	8	50
1394	Male	2015	RECTUM	rectum	C20.9	M8140.3	9	Pathology	3	8	63
1396	Male	2015	RECTUM	rectum	C20.9	M8140.3	9	Pathology	3	8	75
1397	Male	2015	RECTUM	rectum	C20.9	M8140.3	2	Pathology	3	8	54
1398	Male	2015	RECTUM	rectum	C20.9	M8140.3	1	Pathology	3	8	54
1399	Male	2015	RECTUM	rectum	C20.9	M8140.3	1	Pathology	3	8	66
1401	Male	2015	RECTUM	rectum	C20.9	M8140.3	2	Pathology	3	8	34
1402	Male	2015	RECTUM	rectum	C20.9	M8140.3	1	Pathology	3	8	63
1405	Male	2016	RECTUM	rectum	C20.9	M8140.3	2	Pathology	3	8	57
1406	Male	2016	RECTUM	rectum	C20.9	M8140.3	2	Pathology	3	8	72
1407	Male	2016	RECTUM	rectum	C20.9	M8140.3	2	Pathology	3	8	69
1409	Male	2016	RECTUM	rectum	C20.9	M8140.3	2	Pathology	3	8	60
1410	Male	2016	RECTUM	rectum	C20.9	M8140.3	2	Pathology	3	8	48
1411	Male	2016	RECTUM	rectum	C20.9	M8140.3	2	Pathology	3	8	76
1412	Male	2016	RECTUM	rectum	C20.9	M8000.3	9	Clinical investigation	3	8	83
1414	Male	2016	RECTUM	rectum	C20.9	M8140.3	2	Pathology	3	8	68
1415	Male	2016	RECTUM	rectum	C20.9	M8140.3	2	Pathology	3	8	54
1417	Male	2016	RECTUM	rectum	C20.9	M8140.3	1	Pathology	3	8	72
1418	Male	2016	RECTUM	rectum	C20.9	M8140.3	2	Pathology	3	8	59
1421	Male	2016	RECTUM	rectum	C20.9	M8010.3	9	Pathology	3	8	69
1423	Male	2016	RECTUM	rectum	C20.9	M8140.3	2	Pathology	3	8	58
1426	Male	2017	RECTUM	rectum	C20.9	M8140.3	2	Pathology	3	8	48
1427	Male	2017	RECTUM	rectum	C20.9	M8000.3	9	Clinical investigation	3	8	75
1429	Male	2017	RECTUM	rectum	C20.9	M8140.3	2	Pathology	3	8	70
1430	Male	2017	RECTUM	rectum	C20.9	M8140.3	2	Pathology	3	8	57
1432	Male	2017	RECTUM	rectum	C20.9	M8140.3	2	Pathology	3	8	61
1433	Male	2017	RECTUM	rectum	C20.9	M8140.3	1	Pathology	3	8	32
1434	Male	2017	RECTUM	rectum	C20.9	M8140.3	9	Pathology	3	8	84
1436	Male	2017	RECTUM	rectum	C20.9	M8140.3	2	Pathology	3	8	74
1437	Male	2017	RECTUM	rectum	C20.9	M8140.3	1	Pathology	3	8	83
1439	Male	2017	RECTUM	rectum	C20.9	M8140.3	2	Pathology	3	8	55
1441	Male	2017	RECTUM	rectum	C20.9	M8140.3	1	Pathology	3	8	72
1443	Male	2017	RECTUM	rectum	C20.9	M8140.3	9	Pathology	3	8	75
1444	Male	2017	RECTUM	rectum	C20.9	M8140.3	2	Pathology	3	8	64
1446	Male	2017	RECTUM	rectum	C20.9	M8140.3	9	Pathology	3	8	65
1448	Male	2017	RECTUM	rectum	C20.9	M8140.3	9	Pathology	3	8	59
1449	Male	2014	ANUS AND ANAL CANAL	anus	C21.0	M8140.3	1	Pathology	3	8	77
1450	Male	2014	ANUS AND ANAL CANAL	anus	C21.0	M8140.3	1	Pathology	3	8	67
1452	Male	2014	Anal canal	anus	C21.1	M8140.3	1	Pathology	3	8	58
1453	Male	2014	Anal canal	anus	C21.1	M8140.3	1	Pathology	3	8	44
1454	Male	2016	Anal canal	anus	C21.1	M8140.3	2	Pathology	3	8	57
1460	Male	2014	LIVER AND INTRAHEPATIC BILE DUCTS	liver	C22.0	M8000.3	9	Death Certificate	3	8	43
1462	Male	2014	LIVER AND INTRAHEPATIC BILE DUCTS	liver	C22.0	M8010.3	9	Death Certificate	3	8	81
1463	Male	2014	LIVER AND INTRAHEPATIC BILE DUCTS	liver	C22.0	M8000.3	9	Death Certificate	3	8	63
1464	Male	2014	LIVER AND INTRAHEPATIC BILE DUCTS	liver	C22.0	M8000.3	9	Death Certificate	3	8	57
1465	Male	2014	LIVER AND INTRAHEPATIC BILE DUCTS	liver	C22.0	M8041.3	4	Pathology	3	8	65
1466	Male	2014	LIVER AND INTRAHEPATIC BILE DUCTS	liver	C22.0	M8000.3	9	Death Certificate	3	8	80
1467	Male	2014	LIVER AND INTRAHEPATIC BILE DUCTS	liver	C22.0	M8140.3	9	Death Certificate	3	8	68
1468	Male	2014	LIVER AND INTRAHEPATIC BILE DUCTS	liver	C22.0	M8000.3	9	Clinical investigation	3	8	52
1469	Male	2014	LIVER AND INTRAHEPATIC BILE DUCTS	liver	C22.0	M8000.3	9	Death Certificate	3	8	78
1472	Male	2014	LIVER AND INTRAHEPATIC BILE DUCTS	liver	C22.0	M8000.3	9	Death Certificate	3	8	77
1475	Male	2014	LIVER AND INTRAHEPATIC BILE DUCTS	liver	C22.0	M8000.3	9	Death Certificate	3	8
1476	Male	2015	LIVER AND INTRAHEPATIC BILE DUCTS	liver	C22.0	M8170.3	2	Pathology	3	8	89
1478	Male	2015	LIVER AND INTRAHEPATIC BILE DUCTS	liver	C22.0	M8000.3	9	Death Certificate	3	8	81
1479	Male	2015	LIVER AND INTRAHEPATIC BILE DUCTS	liver	C22.0	M8000.3	9	Pathology	3	8	80
1480	Male	2015	LIVER AND INTRAHEPATIC BILE DUCTS	liver	C22.0	M8000.3	9	Death Certificate	3	8	87
1481	Male	2015	LIVER AND INTRAHEPATIC BILE DUCTS	liver	C22.0	M8000.3	9	Death Certificate	3	8	84
1484	Male	2015	LIVER AND INTRAHEPATIC BILE DUCTS	liver	C22.0	M8000.3	9	Death Certificate	3	8	80
1488	Male	2015	LIVER AND INTRAHEPATIC BILE DUCTS	liver	C22.0	M8000.3	9	Pathology	3	8	80
1489	Male	2015	LIVER AND INTRAHEPATIC BILE DUCTS	liver	C22.0	M8000.3	9	Death Certificate	3	8	63
1490	Male	2015	LIVER AND INTRAHEPATIC BILE DUCTS	liver	C22.0	M8000.3	9	Clinical investigation	3	8	79
1492	Male	2015	LIVER AND INTRAHEPATIC BILE DUCTS	liver	C22.0	M8000.3	9	Clinical investigation	3	8	82
1493	Male	2015	LIVER AND INTRAHEPATIC BILE DUCTS	liver	C22.0	M9590.3	5	Pathology	3	8	72
1496	Male	2016	LIVER AND INTRAHEPATIC BILE DUCTS	liver	C22.0	M8000.3	9	Death Certificate	3	8	89
1497	Male	2016	LIVER AND INTRAHEPATIC BILE DUCTS	liver	C22.0	M8000.3	9	Pathology	3	8	76
1499	Male	2016	LIVER AND INTRAHEPATIC BILE DUCTS	liver	C22.0	M8000.3	9	Clinical investigation	3	8	65
1500	Male	2016	LIVER AND INTRAHEPATIC BILE DUCTS	liver	C22.0	M8000.3	9	Death Certificate	3	8	87
1501	Male	2016	LIVER AND INTRAHEPATIC BILE DUCTS	liver	C22.0	M8000.3	9	Clinical investigation	3	8	63
1502	Male	2016	LIVER AND INTRAHEPATIC BILE DUCTS	liver	C22.0	M8000.3	9	Death Certificate	3	8	75
1503	Male	2016	LIVER AND INTRAHEPATIC BILE DUCTS	liver	C22.0	M8170.3	1	Pathology	3	8	73
1504	Male	2016	LIVER AND INTRAHEPATIC BILE DUCTS	liver	C22.0	M8000.3	9	Death Certificate	3	8	37
1506	Male	2016	LIVER AND INTRAHEPATIC BILE DUCTS	liver	C22.0	M8000.3	9	Clinical investigation	3	8	38
1507	Male	2017	LIVER AND INTRAHEPATIC BILE DUCTS	liver	C22.0	M8140.3	2	Pathology	3	8	61
1509	Male	2017	LIVER AND INTRAHEPATIC BILE DUCTS	liver	C22.0	M8000.3	9	Clinical investigation	3	8	75
1510	Male	2017	LIVER AND INTRAHEPATIC BILE DUCTS	liver	C22.0	M8170.3	9	Pathology	3	8	85
1513	Male	2017	LIVER AND INTRAHEPATIC BILE DUCTS	liver	C22.0	M8000.3	9	Clinical investigation	3	8	63
1514	Male	2017	LIVER AND INTRAHEPATIC BILE DUCTS	liver	C22.0	M8000.3	9	Clinical investigation	3	8	77
1515	Male	2017	LIVER AND INTRAHEPATIC BILE DUCTS	liver	C22.0	M8170.3	9	Clinical investigation	3	8	75
1517	Male	2017	LIVER AND INTRAHEPATIC BILE DUCTS	liver	C22.0	M8140.3	9	Pathology	3	8	69
1519	Male	2017	LIVER AND INTRAHEPATIC BILE DUCTS	liver	C22.0	M8000.3	9	Death Certificate	3	8	83
1520	Male	2017	LIVER AND INTRAHEPATIC BILE DUCTS	liver	C22.0	M8000.3	9	Clinical investigation	3	8	67
1523	Male	2017	LIVER AND INTRAHEPATIC BILE DUCTS	liver	C22.0	M8170.3	9	Pathology	3	8	74
1524	Male	2017	LIVER AND INTRAHEPATIC BILE DUCTS	liver	C22.0	M8000.3	9	Death Certificate	3	8	83
1528	Male	2017	LIVER AND INTRAHEPATIC BILE DUCTS	liver	C22.0	M8000.3	9	Clinical investigation	3	8	57
1529	Male	2017	LIVER AND INTRAHEPATIC BILE DUCTS	liver	C22.0	M8000.3	9	Clinical investigation	3	8	59
1533	Male	2016	LIVER AND INTRAHEPATIC BILE DUCTS	liver	C22.1	M8160.3	9	Pathology	3	8	81
1534	Male	2016	LIVER AND INTRAHEPATIC BILE DUCTS	liver	C22.1	M8000.3	9	Clinical investigation	3	8	80
1535	Male	2016	LIVER AND INTRAHEPATIC BILE DUCTS	liver	C22.1	M8170.3	9	Pathology	3	8	61
1543	Male	2015	GALLBLADDER	gallbladder etc.	C23.9	M8000.3	9	Clinical investigation	3	8	85
1545	Male	2015	GALLBLADDER	gallbladder etc.	C23.9	M8000.3	9	Death Certificate	3	8	89
1547	Male	2015	GALLBLADDER	gallbladder etc.	C23.9	M8000.3	9	Clinical investigation	3	8	81
1549	Male	2016	GALLBLADDER	gallbladder etc.	C23.9	M8140.3	2	Pathology	3	8	31
1550	Male	2016	GALLBLADDER	gallbladder etc.	C23.9	M8000.3	9	Death Certificate	3	8	79
1556	Male	2017	GALLBLADDER	gallbladder etc.	C23.9	M8140.3	9	Clinical investigation	3	8	59
1557	Male	2017	GALLBLADDER	gallbladder etc.	C23.9	M8000.3	9	Clinical investigation	3	8	84
1558	Male	2017	GALLBLADDER	gallbladder etc.	C23.9	M8140.3	1	Pathology	3	8	64
1559	Male	2017	GALLBLADDER	gallbladder etc.	C23.9	M8000.3	9	Clinical investigation	3	8	53
1562	Male	2017	GALLBLADDER	gallbladder etc.	C23.9	M8000.3	9	Death Certificate	3	8	53
1563	Male	2017	GALLBLADDER	gallbladder etc.	C23.9	M8140.3	9	Pathology	3	8	80
1566	Male	2017	GALLBLADDER	gallbladder etc.	C23.9	M8140.3	9	Cytology report	3	8	61
1570	Male	2016	OTHER AND UNSPECIFIED PARTS OF BILIARY TRACT	gallbladder etc.	C24.0	M8140.3	1	Pathology	3	8	56
1571	Male	2014	OTHER AND UNSPECIFIED PARTS OF BILIARY TRACT	gallbladder etc.	C24.1	M8140.3	2	Pathology	3	8	47
1572	Male	2014	OTHER AND UNSPECIFIED PARTS OF BILIARY TRACT	gallbladder etc.	C24.1	M8000.3	9	Clinical investigation	3	8	48
1579	Male	2014	Head of pancreas	pancreas	C25.0	M8000.3	9	Death Certificate	3	8	75
1581	Male	2014	Head of pancreas	pancreas	C25.0	M8000.3	9	Death Certificate	3	8	67
1583	Male	2014	Head of pancreas	pancreas	C25.0	M8140.3	9	Pathology	3	8	74
1586	Male	2014	Head of pancreas	pancreas	C25.0	M8000.3	9	Death Certificate	3	8	69
1588	Male	2016	Head of pancreas	pancreas	C25.0	M8140.3	9	Pathology	3	8	50
1590	Male	2016	Head of pancreas	pancreas	C25.0	M8140.3	9	Cytology report	3	8	42
1593	Male	2016	Head of pancreas	pancreas	C25.0	M8140.3	9	Pathology	3	8	70
1597	Male	2017	Head of pancreas	pancreas	C25.0	M8140.3	1	Pathology	3	8	54
1598	Male	2017	Head of pancreas	pancreas	C25.0	M8140.3	9	Cytology report	3	8	55
1600	Male	2017	Head of pancreas	pancreas	C25.0	M8500.3	2	Pathology	3	8	35
1601	Male	2017	Head of pancreas	pancreas	C25.0	M8140.3	9	Cytology report	3	8	81
1603	Male	2017	Head of pancreas	pancreas	C25.0	M8140.3	1	Pathology	3	8	61
1610	Male	2017	Tail of pancreas	pancreas	C25.2	M8140.3	9	Pathology	3	8	68
1611	Male	2017	Overlapping lesion of pancreas	pancreas	C25.8	M8010.3	9	Clinical investigation	3	8	78
1612	Male	2014	PANCREAS	pancreas	C25.9	M8140.3	9	Pathology	3	8	78
1613	Male	2014	PANCREAS	pancreas	C25.9	M8000.3	9	Death Certificate	3	8	85
1616	Male	2014	PANCREAS	pancreas	C25.9	M8140.3	2	Pathology	3	8	55
1617	Male	2014	PANCREAS	pancreas	C25.9	M8000.3	9	Clinical investigation	3	8	84
1618	Male	2014	PANCREAS	pancreas	C25.9	M8010.3	9	Death Certificate	3	8	73
1619	Male	2014	PANCREAS	pancreas	C25.9	M8000.3	9	Death Certificate	3	8	55
1620	Male	2015	PANCREAS	pancreas	C25.9	M8000.3	9	Death Certificate	3	8	76
1621	Male	2015	PANCREAS	pancreas	C25.9	M8000.3	9	Death Certificate	3	8	91
1622	Male	2015	PANCREAS	pancreas	C25.9	M8000.3	9	Clinical investigation	3	8	48
1623	Male	2015	PANCREAS	pancreas	C25.9	M8000.3	9	Pathology	3	8	67
1624	Male	2015	PANCREAS	pancreas	C25.9	M8000.3	9	Clinical investigation	3	8	72
1627	Male	2015	PANCREAS	pancreas	C25.9	M8000.3	9	Clinical investigation	3	8	80
1629	Male	2015	PANCREAS	pancreas	C25.9	M8140.3	1	Pathology	3	8	64
1630	Male	2015	PANCREAS	pancreas	C25.9	M8000.3	9	Clinical investigation	3	8	71
1633	Male	2016	PANCREAS	pancreas	C25.9	M8140.3	3	Pathology	3	8	55
1634	Male	2016	PANCREAS	pancreas	C25.9	M8000.3	9	Clinical investigation	3	8	88
1637	Male	2016	PANCREAS	pancreas	C25.9	M8000.3	9	Clinical investigation	3	8	71
1638	Male	2016	PANCREAS	pancreas	C25.9	M8246.3	1	Pathology	3	8	48
1642	Male	2016	PANCREAS	pancreas	C25.9	M8000.3	9	Death Certificate	3	8	87
1645	Male	2016	PANCREAS	pancreas	C25.9	M8000.3	9	Clinical investigation	3	8	76
1646	Male	2017	PANCREAS	pancreas	C25.9	M8140.3	1	Pathology	3	8	54
1647	Male	2017	PANCREAS	pancreas	C25.9	M8000.3	9	Clinical investigation	3	8	66
1648	Male	2017	PANCREAS	pancreas	C25.9	M8000.3	9	Clinical investigation	3	8	56
1649	Male	2017	PANCREAS	pancreas	C25.9	M8000.3	9	Clinical investigation	3	8	67
1650	Male	2017	PANCREAS	pancreas	C25.9	M8000.3	9	Clinical investigation	3	8	68
1651	Male	2017	PANCREAS	pancreas	C25.9	M8140.3	9	Cytology report	3	8	62
1653	Male	2017	PANCREAS	pancreas	C25.9	M8000.3	9	Clinical investigation	3	8	54
1654	Male	2017	PANCREAS	pancreas	C25.9	M8140.3	9	Pathology	3	8	53
1658	Male	2017	PANCREAS	pancreas	C25.9	M8140.3	9	Clinical investigation	3	8	83
1659	Male	2017	PANCREAS	pancreas	C25.9	M8000.3	9	Clinical investigation	3	8	77
1660	Male	2017	PANCREAS	pancreas	C25.9	M8000.3	9	Clinical investigation	3	8	65
1661	Male	2017	PANCREAS	pancreas	C25.9	M8140.3	9	Pathology	3	8	61
1662	Male	2017	PANCREAS	pancreas	C25.9	M8000.3	9	Clinical investigation	3	8	70
1663	Male	2014	OTHER AND ILL-DEFINED DIGESTIVE ORGANS	(O&U)	C26.0	M8000.3	9	Death Certificate	3	8	84
1666	Male	2014	OTHER AND ILL-DEFINED DIGESTIVE ORGANS	(O&U)	C26.8	M8140.3	1	Pathology	3	8	70
1669	Male	2017	OTHER AND ILL-DEFINED DIGESTIVE ORGANS	(O&U)	C26.8	M8140.3	9	Pathology	3	8	87
1672	Male	2015	NASAL CAVITY AND MIDDLE EAR	nose, sinuses etc.	C30.0	M9650.3	9	Pathology	3	8	74
1673	Male	2016	NASAL CAVITY AND MIDDLE EAR	nose, sinuses etc.	C30.0	M8020.3	9	Pathology	3	8	36
1674	Male	2016	NASAL CAVITY AND MIDDLE EAR	nose, sinuses etc.	C30.0	M8000.3	9	Clinical investigation	3	8	54
1675	Male	2016	NASAL CAVITY AND MIDDLE EAR	nose, sinuses etc.	C30.0	M8071.3	2	Pathology	3	8	61
1677	Male	2016	NASAL CAVITY AND MIDDLE EAR	nose, sinuses etc.	C30.0	M9590.3	3	Pathology	3	8	25
1678	Male	2017	NASAL CAVITY AND MIDDLE EAR	nose, sinuses etc.	C30.0	M8020.3	9	Pathology	3	8	84
1679	Male	2014	NASAL CAVITY AND MIDDLE EAR	nose, sinuses etc.	C30.1	M8020.3	4	Pathology	3	8	13
1680	Male	2014	ACCESSORY SINUSES	nose, sinuses etc.	C31.0	M8200.3	9	Pathology	3	8	71
1681	Male	2015	ACCESSORY SINUSES	nose, sinuses etc.	C31.0	M8000.3	9	Clinical investigation	3	8	69
1682	Male	2015	Sphenoid sinus	nose, sinuses etc.	C31.3	M8020.3	9	Pathology	3	8	53
1683	Male	2015	Accessory sinus	nose, sinuses etc.	C31.9	M9714.3	9	Pathology	3	8	36
1684	Male	2014	LARYNX	larynx	C32.0	M8070.3	2	Pathology	3	8	46
1685	Male	2014	LARYNX	larynx	C32.0	M8000.3	9	Death Certificate	3	8	55
1686	Male	2014	LARYNX	larynx	C32.0	M8000.3	9	Death Certificate	3	8	87
1687	Male	2015	LARYNX	larynx	C32.0	M8071.3	9	Pathology	3	8	53
1688	Male	2015	LARYNX	larynx	C32.0	M8072.3	1	Pathology	3	8	38
1689	Male	2015	LARYNX	larynx	C32.0	M8071.3	1	Pathology	3	8	60
1690	Male	2016	LARYNX	larynx	C32.0	M8000.3	9	Pathology	3	8	59
1691	Male	2016	LARYNX	larynx	C32.0	M8071.3	1	Pathology	3	8	61
1692	Male	2016	LARYNX	larynx	C32.0	M8070.3	2	Pathology	3	8	63
1693	Male	2017	LARYNX	larynx	C32.0	M8071.3	1	Pathology	3	8	64
1694	Male	2017	LARYNX	larynx	C32.0	M8070.3	9	Pathology	3	8	64
1695	Male	2014	Glottis	larynx	C32.1	M8071.3	1	Pathology	3	8	60
1696	Male	2015	Glottis	larynx	C32.1	M8070.3	9	Pathology	3	8	82
1697	Male	2016	Glottis	larynx	C32.1	M8070.3	9	Pathology	3	8	51
1698	Male	2016	Glottis	larynx	C32.1	M8071.3	1	Pathology	3	8	49
1699	Male	2017	Glottis	larynx	C32.1	M8070.3	9	Pathology	3	8	81
1700	Male	2014	LARYNX	larynx	C32.9	M8000.3	9	Clinical investigation	3	8	66
1701	Male	2014	LARYNX	larynx	C32.9	M8000.3	9	Clinical investigation	3	8	56
1702	Male	2014	LARYNX	larynx	C32.9	M8000.3	9	Death Certificate	3	8	68
1703	Male	2014	LARYNX	larynx	C32.9	M8083.3	9	Pathology	3	8	58
1704	Male	2014	LARYNX	larynx	C32.9	M8000.3	9	Death Certificate	3	8	80
1705	Male	2015	LARYNX	larynx	C32.9	M8000.3	9	Clinical investigation	3	8	62
1706	Male	2015	LARYNX	larynx	C32.9	M8070.3	1	Pathology	3	8	44
1707	Male	2015	LARYNX	larynx	C32.9	M8071.3	9	Pathology	3	8	59
1708	Male	2016	LARYNX	larynx	C32.9	M8071.3	9	Pathology	3	8	63
1709	Male	2016	LARYNX	larynx	C32.9	M8000.3	9	Clinical investigation	3	8	74
1710	Male	2016	LARYNX	larynx	C32.9	M8000.3	9	Clinical investigation	3	8	72
1711	Male	2016	LARYNX	larynx	C32.9	M8071.3	1	Pathology	3	8	62
1712	Male	2017	LARYNX	larynx	C32.9	M8071.3	1	Pathology	3	8	61
1713	Male	2017	LARYNX	larynx	C32.9	M8072.3	3	Pathology	3	8	69
1714	Male	2017	LARYNX	larynx	C32.9	M8000.3	9	Clinical investigation	3	8	22
1716	Male	2017	TRACHEA	trachea, bronchus and lung	C33.9	M8070.3	3	Pathology	3	8	48
1718	Male	2014	Main bronchus	trachea, bronchus and lung	C34.0	M8041.3	9	Pathology	3	8	73
1720	Male	2014	Main bronchus	trachea, bronchus and lung	C34.0	M8000.3	9	Death Certificate	3	8	78
1722	Male	2014	Main bronchus	trachea, bronchus and lung	C34.0	M8010.3	9	Cytology report	3	8	81
1724	Male	2014	Main bronchus	trachea, bronchus and lung	C34.0	M8000.3	9	Cytology report	3	8	79
1725	Male	2014	Main bronchus	trachea, bronchus and lung	C34.0	M8070.3	9	Pathology	3	8	71
1727	Male	2014	Main bronchus	trachea, bronchus and lung	C34.0	M8010.3	9	Cytology report	3	8	63
1728	Male	2014	Main bronchus	trachea, bronchus and lung	C34.0	M8000.3	9	Death Certificate	3	8	74
1729	Male	2014	Main bronchus	trachea, bronchus and lung	C34.0	M8000.3	9	Death Certificate	3	8	86
1730	Male	2014	Main bronchus	trachea, bronchus and lung	C34.0	M8000.3	9	Death Certificate	3	8	43
1733	Male	2015	Main bronchus	trachea, bronchus and lung	C34.0	M8140.3	9	Pathology	3	8	49
1734	Male	2016	Main bronchus	trachea, bronchus and lung	C34.0	M8070.3	9	Pathology	3	8	57
1735	Male	2017	Main bronchus	trachea, bronchus and lung	C34.0	M8200.3	9	Pathology	3	8	61
1736	Male	2014	BRONCHUS AND LUNG	trachea, bronchus and lung	C34.1	M8041.3	9	Pathology	3	8	43
1737	Male	2014	Lower lobe, bronchus or lung	trachea, bronchus and lung	C34.3	M8070.3	1	Pathology	3	8	79
1738	Male	2017	Lower lobe, bronchus or lung	trachea, bronchus and lung	C34.3	M8140.3	9	Pathology	3	8	50
1742	Male	2014	BRONCHUS AND LUNG	trachea, bronchus and lung	C34.9	M8000.3	9	Death Certificate	3	8	65
1744	Male	2014	BRONCHUS AND LUNG	trachea, bronchus and lung	C34.9	M8070.3	9	Pathology	3	8	67
1746	Male	2014	BRONCHUS AND LUNG	trachea, bronchus and lung	C34.9	M8041.3	9	Pathology	3	8	80
1747	Male	2014	BRONCHUS AND LUNG	trachea, bronchus and lung	C34.9	M8000.3	9	Cytology report	3	8	63
1748	Male	2014	BRONCHUS AND LUNG	trachea, bronchus and lung	C34.9	M8070.3	9	Pathology	3	8	56
1749	Male	2014	BRONCHUS AND LUNG	trachea, bronchus and lung	C34.9	M8000.3	9	Death Certificate	3	8	86
1750	Male	2014	BRONCHUS AND LUNG	trachea, bronchus and lung	C34.9	M8000.3	9	Death Certificate	3	8	83
1752	Male	2014	BRONCHUS AND LUNG	trachea, bronchus and lung	C34.9	M8010.3	9	Cytology report	3	8	63
1753	Male	2014	BRONCHUS AND LUNG	trachea, bronchus and lung	C34.9	M8021.3	9	Pathology	3	8	72
1754	Male	2014	BRONCHUS AND LUNG	trachea, bronchus and lung	C34.9	M8000.3	9	Death Certificate	3	8	75
1755	Male	2014	BRONCHUS AND LUNG	trachea, bronchus and lung	C34.9	M8000.3	9	Death Certificate	3	8	66
1756	Male	2014	BRONCHUS AND LUNG	trachea, bronchus and lung	C34.9	M8070.3	9	Pathology	3	8	53
1757	Male	2014	BRONCHUS AND LUNG	trachea, bronchus and lung	C34.9	M8070.3	9	Pathology	3	8	85
1759	Male	2014	BRONCHUS AND LUNG	trachea, bronchus and lung	C34.9	M8000.3	9	Cytology report	3	8	61
1760	Male	2014	BRONCHUS AND LUNG	trachea, bronchus and lung	C34.9	M8070.3	9	Pathology	3	8	59
1762	Male	2014	BRONCHUS AND LUNG	trachea, bronchus and lung	C34.9	M8140.3	9	Pathology	3	8	57
1763	Male	2014	BRONCHUS AND LUNG	trachea, bronchus and lung	C34.9	M9823.3	1	Cytology report	3	8	82
1764	Male	2014	BRONCHUS AND LUNG	trachea, bronchus and lung	C34.9	M8000.3	9	Death Certificate	3	8	73
1765	Male	2014	BRONCHUS AND LUNG	trachea, bronchus and lung	C34.9	M8070.3	9	Clinical investigation	3	8	56
1767	Male	2014	BRONCHUS AND LUNG	trachea, bronchus and lung	C34.9	M8070.3	9	Pathology	3	8	46
1768	Male	2014	BRONCHUS AND LUNG	trachea, bronchus and lung	C34.9	M8070.3	9	Pathology	3	8	62
1769	Male	2014	BRONCHUS AND LUNG	trachea, bronchus and lung	C34.9	M8000.3	9	Death Certificate	3	8	60
1770	Male	2014	BRONCHUS AND LUNG	trachea, bronchus and lung	C34.9	M8070.3	9	Pathology	3	8	66
1771	Male	2014	BRONCHUS AND LUNG	trachea, bronchus and lung	C34.9	M8000.3	9	Cytology report	3	8	60
1772	Male	2014	BRONCHUS AND LUNG	trachea, bronchus and lung	C34.9	M8070.3	9	Pathology	3	8	70
1773	Male	2015	BRONCHUS AND LUNG	trachea, bronchus and lung	C34.9	M8070.3	9	Pathology	3	8	31
1775	Male	2015	BRONCHUS AND LUNG	trachea, bronchus and lung	C34.9	M8000.3	9	Death Certificate	3	8	73
1776	Male	2015	BRONCHUS AND LUNG	trachea, bronchus and lung	C34.9	M8010.3	9	Pathology	3	8	64
1777	Male	2015	BRONCHUS AND LUNG	trachea, bronchus and lung	C34.9	M8000.3	9	Cytology report	3	8	58
1779	Male	2015	BRONCHUS AND LUNG	trachea, bronchus and lung	C34.9	M8000.3	9	Clinical investigation	3	8	75
1780	Male	2015	BRONCHUS AND LUNG	trachea, bronchus and lung	C34.9	M8000.3	9	Pathology	3	8	57
1781	Male	2015	BRONCHUS AND LUNG	trachea, bronchus and lung	C34.9	M8010.3	9	Cytology report	3	8	80
1785	Male	2015	BRONCHUS AND LUNG	trachea, bronchus and lung	C34.9	M8010.3	9	Cytology report	3	8	74
1786	Male	2015	BRONCHUS AND LUNG	trachea, bronchus and lung	C34.9	M8070.3	9	Pathology	3	8	57
1787	Male	2015	BRONCHUS AND LUNG	trachea, bronchus and lung	C34.9	M8070.3	9	Cytology report	3	8	44
1789	Male	2015	BRONCHUS AND LUNG	trachea, bronchus and lung	C34.9	M8010.3	9	Cytology report	3	8	58
1790	Male	2015	BRONCHUS AND LUNG	trachea, bronchus and lung	C34.9	M8000.3	9	Clinical investigation	3	8	67
1791	Male	2015	BRONCHUS AND LUNG	trachea, bronchus and lung	C34.9	M8041.3	9	Pathology	3	8	54
1793	Male	2015	BRONCHUS AND LUNG	trachea, bronchus and lung	C34.9	M8000.3	9	Clinical investigation	3	8	59
1794	Male	2015	BRONCHUS AND LUNG	trachea, bronchus and lung	C34.9	M8000.3	9	Clinical investigation	3	8	65
1795	Male	2015	BRONCHUS AND LUNG	trachea, bronchus and lung	C34.9	M8010.3	9	Cytology report	3	8	69
1796	Male	2015	BRONCHUS AND LUNG	trachea, bronchus and lung	C34.9	M8070.3	9	Cytology report	3	8	74
1797	Male	2015	BRONCHUS AND LUNG	trachea, bronchus and lung	C34.9	M8072.3	3	Pathology	3	8	70
1798	Male	2015	BRONCHUS AND LUNG	trachea, bronchus and lung	C34.9	M8000.3	9	Cytology report	3	8	63
1799	Male	2015	BRONCHUS AND LUNG	trachea, bronchus and lung	C34.9	M8070.3	9	Pathology	3	8	66
1800	Male	2015	BRONCHUS AND LUNG	trachea, bronchus and lung	C34.9	M8000.3	9	Clinical investigation	3	8	69
1803	Male	2015	BRONCHUS AND LUNG	trachea, bronchus and lung	C34.9	M8000.3	9	Death Certificate	3	8	78
1804	Male	2015	BRONCHUS AND LUNG	trachea, bronchus and lung	C34.9	M8046.3	3	Pathology	3	8	53
1806	Male	2015	BRONCHUS AND LUNG	trachea, bronchus and lung	C34.9	M8010.3	9	Pathology	3	8	29
1807	Male	2015	BRONCHUS AND LUNG	trachea, bronchus and lung	C34.9	M8070.3	9	Pathology	3	8	44
1808	Male	2015	BRONCHUS AND LUNG	trachea, bronchus and lung	C34.9	M8070.3	9	Pathology	3	8	69
1810	Male	2015	BRONCHUS AND LUNG	trachea, bronchus and lung	C34.9	M8041.3	4	Pathology	3	8	55
1811	Male	2015	BRONCHUS AND LUNG	trachea, bronchus and lung	C34.9	M8000.3	9	Pathology	3	8	86
1812	Male	2015	BRONCHUS AND LUNG	trachea, bronchus and lung	C34.9	M8000.3	9	Clinical investigation	3	8	65
1813	Male	2015	BRONCHUS AND LUNG	trachea, bronchus and lung	C34.9	M8000.3	9	Death Certificate	3	8	63
1814	Male	2015	BRONCHUS AND LUNG	trachea, bronchus and lung	C34.9	M8000.3	9	Clinical investigation	3	8	67
1817	Male	2015	BRONCHUS AND LUNG	trachea, bronchus and lung	C34.9	M8041.3	9	Pathology	3	8	59
1818	Male	2015	BRONCHUS AND LUNG	trachea, bronchus and lung	C34.9	M8070.3	2	Pathology	3	8	62
1819	Male	2015	BRONCHUS AND LUNG	trachea, bronchus and lung	C34.9	M8000.3	9	Clinical investigation	3	8	82
1820	Male	2015	BRONCHUS AND LUNG	trachea, bronchus and lung	C34.9	M8140.3	3	Pathology	3	8	79
1821	Male	2015	BRONCHUS AND LUNG	trachea, bronchus and lung	C34.9	M8010.3	9	Cytology report	3	8	79
1822	Male	2015	BRONCHUS AND LUNG	trachea, bronchus and lung	C34.9	M8041.3	9	Pathology	3	8	67
1824	Male	2015	BRONCHUS AND LUNG	trachea, bronchus and lung	C34.9	M8140.3	9	Pathology	3	8	67
1825	Male	2015	BRONCHUS AND LUNG	trachea, bronchus and lung	C34.9	M8000.3	9	Cytology report	3	8	73
1827	Male	2015	BRONCHUS AND LUNG	trachea, bronchus and lung	C34.9	M8013.3	9	Pathology	3	8	68
1829	Male	2015	BRONCHUS AND LUNG	trachea, bronchus and lung	C34.9	M8000.3	9	Clinical investigation	3	8	77
1830	Male	2015	BRONCHUS AND LUNG	trachea, bronchus and lung	C34.9	M8010.3	9	Cytology report	3	8	54
1831	Male	2015	BRONCHUS AND LUNG	trachea, bronchus and lung	C34.9	M8041.3	4	Pathology	3	8	72
1832	Male	2015	BRONCHUS AND LUNG	trachea, bronchus and lung	C34.9	M8000.3	9	Clinical investigation	3	8	76
1833	Male	2015	BRONCHUS AND LUNG	trachea, bronchus and lung	C34.9	M8070.3	3	Pathology	3	8	53
1834	Male	2015	BRONCHUS AND LUNG	trachea, bronchus and lung	C34.9	M8140.3	9	Cytology report	3	8	58
1835	Male	2015	BRONCHUS AND LUNG	trachea, bronchus and lung	C34.9	M8010.3	9	Pathology	3	8	53
1837	Male	2015	BRONCHUS AND LUNG	trachea, bronchus and lung	C34.9	M8140.3	3	Cytology report	3	8	85
1838	Male	2015	BRONCHUS AND LUNG	trachea, bronchus and lung	C34.9	M8010.3	9	Cytology report	3	8	50
1840	Male	2015	BRONCHUS AND LUNG	trachea, bronchus and lung	C34.9	M8070.3	9	Pathology	3	8	64
1841	Male	2015	BRONCHUS AND LUNG	trachea, bronchus and lung	C34.9	M8000.3	9	Clinical investigation	3	8	60
1842	Male	2015	BRONCHUS AND LUNG	trachea, bronchus and lung	C34.9	M8000.3	9	Clinical investigation	3	8	61
1843	Male	2015	BRONCHUS AND LUNG	trachea, bronchus and lung	C34.9	M8000.3	9	Cytology report	3	8	51
1844	Male	2016	BRONCHUS AND LUNG	trachea, bronchus and lung	C34.9	M8000.3	9	Clinical investigation	3	8	80
1845	Male	2016	BRONCHUS AND LUNG	trachea, bronchus and lung	C34.9	M8070.3	9	Cytology report	3	8	56
1846	Male	2016	BRONCHUS AND LUNG	trachea, bronchus and lung	C34.9	M8000.3	9	Death Certificate	3	8	73
1847	Male	2016	BRONCHUS AND LUNG	trachea, bronchus and lung	C34.9	M8070.3	9	Cytology report	3	8	49
1848	Male	2016	BRONCHUS AND LUNG	trachea, bronchus and lung	C34.9	M8000.3	9	Pathology	3	8	48
1849	Male	2016	BRONCHUS AND LUNG	trachea, bronchus and lung	C34.9	M8070.3	9	Pathology	3	8	55
1852	Male	2016	BRONCHUS AND LUNG	trachea, bronchus and lung	C34.9	M8000.3	9	Pathology	3	8	77
1853	Male	2016	BRONCHUS AND LUNG	trachea, bronchus and lung	C34.9	M8070.3	3	Pathology	3	8	72
1854	Male	2016	BRONCHUS AND LUNG	trachea, bronchus and lung	C34.9	M8013.3	9	Pathology	3	8	50
1856	Male	2016	BRONCHUS AND LUNG	trachea, bronchus and lung	C34.9	M8000.3	9	Clinical investigation	3	8	51
1857	Male	2016	BRONCHUS AND LUNG	trachea, bronchus and lung	C34.9	M8000.3	9	Clinical investigation	3	8	52
1859	Male	2016	BRONCHUS AND LUNG	trachea, bronchus and lung	C34.9	M8041.3	9	Pathology	3	8	72
1862	Male	2016	BRONCHUS AND LUNG	trachea, bronchus and lung	C34.9	M8250.3	9	Pathology	3	8	79
1866	Male	2016	BRONCHUS AND LUNG	trachea, bronchus and lung	C34.9	M8070.3	9	Pathology	3	8	68
1867	Male	2016	BRONCHUS AND LUNG	trachea, bronchus and lung	C34.9	M8000.3	9	Clinical investigation	3	8	80
1868	Male	2016	BRONCHUS AND LUNG	trachea, bronchus and lung	C34.9	M8140.3	9	Pathology	3	8	72
1870	Male	2016	BRONCHUS AND LUNG	trachea, bronchus and lung	C34.9	M8010.3	9	Pathology	3	8	68
1871	Male	2016	BRONCHUS AND LUNG	trachea, bronchus and lung	C34.9	M8000.3	9	Clinical investigation	3	8	88
1872	Male	2016	BRONCHUS AND LUNG	trachea, bronchus and lung	C34.9	M8070.3	9	Pathology	3	8	49
1873	Male	2016	BRONCHUS AND LUNG	trachea, bronchus and lung	C34.9	M8000.3	9	Cytology report	3	8	31
1874	Male	2016	BRONCHUS AND LUNG	trachea, bronchus and lung	C34.9	M8070.3	2	Pathology	3	8	63
1875	Male	2016	BRONCHUS AND LUNG	trachea, bronchus and lung	C34.9	M8140.3	2	Pathology	3	8	60
1877	Male	2016	BRONCHUS AND LUNG	trachea, bronchus and lung	C34.9	M8070.3	9	Cytology report	3	8	51
1878	Male	2016	BRONCHUS AND LUNG	trachea, bronchus and lung	C34.9	M8000.3	9	Clinical investigation	3	8	62
1879	Male	2016	BRONCHUS AND LUNG	trachea, bronchus and lung	C34.9	M8010.3	2	Pathology	3	8	48
1880	Male	2016	BRONCHUS AND LUNG	trachea, bronchus and lung	C34.9	M8070.3	9	Pathology	3	8	75
1882	Male	2016	BRONCHUS AND LUNG	trachea, bronchus and lung	C34.9	M8041.3	9	Pathology	3	8	60
1887	Male	2016	BRONCHUS AND LUNG	trachea, bronchus and lung	C34.9	M8041.3	9	Pathology	3	8	56
1888	Male	2016	BRONCHUS AND LUNG	trachea, bronchus and lung	C34.9	M8070.3	9	Pathology	3	8	65
1889	Male	2016	BRONCHUS AND LUNG	trachea, bronchus and lung	C34.9	M8070.3	9	Pathology	3	8	85
1891	Male	2016	BRONCHUS AND LUNG	trachea, bronchus and lung	C34.9	M8070.3	3	Pathology	3	8	35
1892	Male	2016	BRONCHUS AND LUNG	trachea, bronchus and lung	C34.9	M8000.3	9	Clinical investigation	3	8	63
1893	Male	2016	BRONCHUS AND LUNG	trachea, bronchus and lung	C34.9	M8000.3	9	Clinical investigation	3	8	70
1894	Male	2016	BRONCHUS AND LUNG	trachea, bronchus and lung	C34.9	M8070.3	9	Cytology report	3	8	68
1895	Male	2016	BRONCHUS AND LUNG	trachea, bronchus and lung	C34.9	M8020.3	9	Pathology	3	8	71
1897	Male	2016	BRONCHUS AND LUNG	trachea, bronchus and lung	C34.9	M8041.3	9	Pathology	3	8	57
1898	Male	2016	BRONCHUS AND LUNG	trachea, bronchus and lung	C34.9	M8000.3	9	Death Certificate	3	8	78
1899	Male	2016	BRONCHUS AND LUNG	trachea, bronchus and lung	C34.9	M8010.3	9	Clinical investigation	3	8	64
1901	Male	2016	BRONCHUS AND LUNG	trachea, bronchus and lung	C34.9	M8000.3	9	Death Certificate	3	8	87
1902	Male	2016	BRONCHUS AND LUNG	trachea, bronchus and lung	C34.9	M8000.3	9	Pathology	3	8	63
1904	Male	2016	BRONCHUS AND LUNG	trachea, bronchus and lung	C34.9	M8000.3	9	Clinical investigation	3	8	66
1907	Male	2016	BRONCHUS AND LUNG	trachea, bronchus and lung	C34.9	M8000.3	9	Clinical investigation	3	8	53
1908	Male	2016	BRONCHUS AND LUNG	trachea, bronchus and lung	C34.9	M8140.3	9	Pathology	3	8	45
1910	Male	2016	BRONCHUS AND LUNG	trachea, bronchus and lung	C34.9	M8070.3	9	Cytology report	3	8	68
1911	Male	2016	BRONCHUS AND LUNG	trachea, bronchus and lung	C34.9	M8070.3	9	Pathology	3	8	55
1912	Male	2016	BRONCHUS AND LUNG	trachea, bronchus and lung	C34.9	M8000.3	9	Death Certificate	3	8	79
1913	Male	2016	BRONCHUS AND LUNG	trachea, bronchus and lung	C34.9	M8000.3	9	Death Certificate	3	8	84
1914	Male	2016	BRONCHUS AND LUNG	trachea, bronchus and lung	C34.9	M8000.3	9	Death Certificate	3	8	68
1915	Male	2016	BRONCHUS AND LUNG	trachea, bronchus and lung	C34.9	M8010.3	3	Pathology	3	8	64
1917	Male	2016	BRONCHUS AND LUNG	trachea, bronchus and lung	C34.9	M8000.3	9	Pathology	3	8	77
1921	Male	2016	BRONCHUS AND LUNG	trachea, bronchus and lung	C34.9	M8000.3	9	Pathology	3	8	36
1922	Male	2016	BRONCHUS AND LUNG	trachea, bronchus and lung	C34.9	M8000.3	9	Clinical investigation	3	8	79
1923	Male	2016	BRONCHUS AND LUNG	trachea, bronchus and lung	C34.9	M8000.3	9	Clinical investigation	3	8	83
1924	Male	2016	BRONCHUS AND LUNG	trachea, bronchus and lung	C34.9	M8140.3	9	Pathology	3	8	72
1925	Male	2016	BRONCHUS AND LUNG	trachea, bronchus and lung	C34.9	M8000.3	9	Pathology	3	8	68
1926	Male	2016	BRONCHUS AND LUNG	trachea, bronchus and lung	C34.9	M8000.3	9	Death Certificate	3	8	68
1927	Male	2016	BRONCHUS AND LUNG	trachea, bronchus and lung	C34.9	M8070.3	9	Cytology report	3	8	74
1928	Male	2016	BRONCHUS AND LUNG	trachea, bronchus and lung	C34.9	M8000.3	9	Clinical investigation	3	8	47
1929	Male	2016	BRONCHUS AND LUNG	trachea, bronchus and lung	C34.9	M8041.3	9	Pathology	3	8	77
1930	Male	2016	BRONCHUS AND LUNG	trachea, bronchus and lung	C34.9	M8000.3	9	Pathology	3	8	52
1931	Male	2017	BRONCHUS AND LUNG	trachea, bronchus and lung	C34.9	M8000.3	9	Death Certificate	3	8	84
1932	Male	2017	BRONCHUS AND LUNG	trachea, bronchus and lung	C34.9	M8070.3	9	Pathology	3	8	71
1935	Male	2017	BRONCHUS AND LUNG	trachea, bronchus and lung	C34.9	M8140.3	9	Pathology	3	8	62
1936	Male	2017	BRONCHUS AND LUNG	trachea, bronchus and lung	C34.9	M8041.3	9	Pathology	3	8	75
1937	Male	2017	BRONCHUS AND LUNG	trachea, bronchus and lung	C34.9	M8070.3	9	Cytology report	3	8	79
1938	Male	2017	BRONCHUS AND LUNG	trachea, bronchus and lung	C34.9	M8000.3	9	Pathology	3	8	19
1939	Male	2017	BRONCHUS AND LUNG	trachea, bronchus and lung	C34.9	M8140.3	2	Pathology	3	8	54
1941	Male	2017	BRONCHUS AND LUNG	trachea, bronchus and lung	C34.9	M8000.3	9	Clinical investigation	3	8	88
1942	Male	2017	BRONCHUS AND LUNG	trachea, bronchus and lung	C34.9	M8070.3	2	Pathology	3	8	71
1944	Male	2017	BRONCHUS AND LUNG	trachea, bronchus and lung	C34.9	M8000.3	9	Clinical investigation	3	8	71
1946	Male	2017	BRONCHUS AND LUNG	trachea, bronchus and lung	C34.9	M8070.3	2	Pathology	3	8	84
1947	Male	2017	BRONCHUS AND LUNG	trachea, bronchus and lung	C34.9	M8000.3	9	Clinical investigation	3	8	54
1948	Male	2017	BRONCHUS AND LUNG	trachea, bronchus and lung	C34.9	M8070.3	9	Pathology	3	8	58
1949	Male	2017	BRONCHUS AND LUNG	trachea, bronchus and lung	C34.9	M8000.3	9	Clinical investigation	3	8	83
1950	Male	2017	BRONCHUS AND LUNG	trachea, bronchus and lung	C34.9	M8041.3	9	Pathology	3	8	70
1951	Male	2017	BRONCHUS AND LUNG	trachea, bronchus and lung	C34.9	M8000.3	9	Pathology	3	8	81
1952	Male	2017	BRONCHUS AND LUNG	trachea, bronchus and lung	C34.9	M8140.3	3	Pathology	3	8	59
1953	Male	2017	BRONCHUS AND LUNG	trachea, bronchus and lung	C34.9	M8020.3	4	Pathology	3	8	82
1955	Male	2017	BRONCHUS AND LUNG	trachea, bronchus and lung	C34.9	M8070.3	9	Pathology	3	8	71
1956	Male	2017	BRONCHUS AND LUNG	trachea, bronchus and lung	C34.9	M8041.3	9	Pathology	3	8	77
1957	Male	2017	BRONCHUS AND LUNG	trachea, bronchus and lung	C34.9	M8041.3	9	Pathology	3	8	69
1958	Male	2017	BRONCHUS AND LUNG	trachea, bronchus and lung	C34.9	M8070.3	9	Pathology	3	8	65
1960	Male	2017	BRONCHUS AND LUNG	trachea, bronchus and lung	C34.9	M8000.3	9	Clinical investigation	3	8	30
1961	Male	2017	BRONCHUS AND LUNG	trachea, bronchus and lung	C34.9	M8140.3	9	Pathology	3	8	65
1962	Male	2017	BRONCHUS AND LUNG	trachea, bronchus and lung	C34.9	M8000.3	9	Clinical investigation	3	8	66
1964	Male	2017	BRONCHUS AND LUNG	trachea, bronchus and lung	C34.9	M8000.3	9	Clinical investigation	3	8	80
1965	Male	2017	BRONCHUS AND LUNG	trachea, bronchus and lung	C34.9	M8140.3	9	Pathology	3	8	49
1969	Male	2017	BRONCHUS AND LUNG	trachea, bronchus and lung	C34.9	M8070.3	1	Pathology	3	8	56
1971	Male	2017	BRONCHUS AND LUNG	trachea, bronchus and lung	C34.9	M8070.3	1	Pathology	3	8	68
1973	Male	2017	BRONCHUS AND LUNG	trachea, bronchus and lung	C34.9	M8000.3	9	Clinical investigation	3	8	58
1975	Male	2017	BRONCHUS AND LUNG	trachea, bronchus and lung	C34.9	M8000.3	9	Clinical investigation	3	8	47
1976	Male	2017	BRONCHUS AND LUNG	trachea, bronchus and lung	C34.9	M8000.3	9	Clinical investigation	3	8	57
1977	Male	2017	BRONCHUS AND LUNG	trachea, bronchus and lung	C34.9	M8012.3	9	Pathology	3	8	56
1979	Male	2017	BRONCHUS AND LUNG	trachea, bronchus and lung	C34.9	M8000.3	9	Death Certificate	3	8	60
1980	Male	2017	BRONCHUS AND LUNG	trachea, bronchus and lung	C34.9	M8041.3	9	Pathology	3	8	73
1983	Male	2017	BRONCHUS AND LUNG	trachea, bronchus and lung	C34.9	M8070.3	2	Pathology	3	8	82
1985	Male	2017	BRONCHUS AND LUNG	trachea, bronchus and lung	C34.9	M8041.3	9	Pathology	3	8	57
1987	Male	2017	BRONCHUS AND LUNG	trachea, bronchus and lung	C34.9	M8140.3	9	Pathology	3	8	35
1989	Male	2017	BRONCHUS AND LUNG	trachea, bronchus and lung	C34.9	M8000.3	9	Cytology report	3	8	69
1990	Male	2017	BRONCHUS AND LUNG	trachea, bronchus and lung	C34.9	M8140.3	9	Pathology	3	8	49
1993	Male	2014	Mediastinum, NOS	other thoracic organs	C38.3	M8806.3	9	Pathology	3	8	38
1995	Male	2016	Mediastinum, NOS	other thoracic organs	C38.3	M9650.3	9	Pathology	3	8	26
1996	Male	2016	Mediastinum, NOS	other thoracic organs	C38.3	M9650.3	9	Pathology	3	8	53
2000	Male	2015	HEART, MEDIASTINUM, AND PLEURA	other thoracic organs	C38.4	M8010.3	9	Pathology	3	8	73
2002	Male	2016	HEART, MEDIASTINUM, AND PLEURA	other thoracic organs	C38.4	M8000.3	9	Cytology report	3	8	80
2003	Male	2016	HEART, MEDIASTINUM, AND PLEURA	other thoracic organs	C38.4	M8000.3	3	Pathology	3	8	83
2005	Male	2017	HEART, MEDIASTINUM, AND PLEURA	mesothelioma	C38.4	M9050.3	9	Cytology report	3	8	63
2006	Male	2015	Long bones of upper limb, scapula and associated joints	bone	C40.0	M9185.3	9	Pathology	3	8	35
2009	Male	2016	Long bones of upper limb, scapula and associated joints	bone	C40.0	M8000.3	9	Pathology	3	8	65
2010	Male	2016	Long bones of upper limb, scapula and associated joints	bone	C40.0	M8000.3	9	Clinical investigation	3	8	17
2011	Male	2017	Long bones of upper limb, scapula and associated joints	bone	C40.0	M9180.3	9	Pathology	3	8	15
2013	Male	2014	Long bones of lower limb and associated joints	bone	C40.2	M9220.3	3	Pathology	3	8	20
2014	Male	2014	Long bones of lower limb and associated joints	bone	C40.2	M8800.3	3	Pathology	3	8	73
2015	Male	2015	Long bones of lower limb and associated joints	bone	C40.2	M8805.3	9	Pathology	3	8	39
2017	Male	2016	Long bones of lower limb and associated joints	bone	C40.2	M9250.3	9	Pathology	3	8	27
2018	Male	2016	Long bones of lower limb and associated joints	bone	C40.2	M9120.3	9	Pathology	3	8	20
2019	Male	2016	Long bones of lower limb and associated joints	bone	C40.2	M9192.3	9	Pathology	3	8	16
2020	Male	2016	Long bones of lower limb and associated joints	bone	C40.2	M8802.3	4	Pathology	3	8	41
2021	Male	2016	Long bones of lower limb and associated joints	bone	C40.2	M9040.3	9	Pathology	3	8	29
2023	Male	2017	Long bones of lower limb and associated joints	bone	C40.2	M9180.3	9	Pathology	3	8	22
2024	Male	2017	Long bones of lower limb and associated joints	bone	C40.2	M9181.3	9	Pathology	3	8	45
2025	Male	2016	Short bones of lower limb and associated joints	bone	C40.3	M9180.3	9	Pathology	3	8	32
2029	Male	2015	BONES, JOINTS AND ARTICULAR CARTILAGE OF LIMBS	bone	C40.9	M8000.3	9	Death Certificate	3	8	59
2031	Male	2016	BONES, JOINTS AND ARTICULAR CARTILAGE OF LIMBS	bone	C40.9	M8000.3	9	Death Certificate	3	8	58
2032	Male	2017	BONES, JOINTS AND ARTICULAR CARTILAGE OF LIMBS	bone	C40.9	M8000.3	9	Clinical investigation	3	8	90
2033	Male	2017	BONES, JOINTS AND ARTICULAR CARTILAGE OF LIMBS	bone	C40.9	M8000.3	9	Clinical investigation	3	8	66
2038	Male	2015	BONES, JOINTS AND ARTICULAR CARTILAGE OF OTHER AND UNSPECIFIED SITES	bone	C41.2	M9690.3	9	Pathology	3	8	55
2039	Male	2016	BONES, JOINTS AND ARTICULAR CARTILAGE OF OTHER AND UNSPECIFIED SITES	bone	C41.2	M8806.3	9	Pathology	3	8	24
2040	Male	2016	BONES, JOINTS AND ARTICULAR CARTILAGE OF OTHER AND UNSPECIFIED SITES	bone	C41.2	M8000.3	9	Clinical investigation	3	8	42
2041	Male	2016	BONES, JOINTS AND ARTICULAR CARTILAGE OF OTHER AND UNSPECIFIED SITES	bone	C41.2	M9731.3	9	Pathology	3	8	73
2042	Male	2014	Rib, sternum, clavicle and associated joints	bone	C41.3	M9220.3	9	Pathology	3	8	69
2044	Male	2017	BONES, JOINTS AND ARTICULAR CARTILAGE OF OTHER AND UNSPECIFIED SITES	bone	C41.4	M9731.3	9	Clinical investigation	3	8	68
2045	Male	2014	BONES, JOINTS AND ARTICULAR CARTILAGE OF OTHER AND UNSPECIFIED SITES	bone	C41.9	M9180.3	9	Pathology	3	8	27
2046	Male	2014	BONES, JOINTS AND ARTICULAR CARTILAGE OF OTHER AND UNSPECIFIED SITES	bone	C41.9	M9180.3	9	Clinical investigation	3	8	10
2050	Male	2014	Bone marrow	lymphoid leukemias	C42.1	M9823.3	9	Cytology report	3	8	58
2052	Male	2014	Bone marrow	lymphoid leukemias	C42.1	M9835.3	9	Cytology report	3	8	16
2055	Male	2014	Bone marrow	lymphoid leukemias	C42.1	M9836.3	9	Pathology	3	8	19
2056	Male	2014	Bone marrow	leukaemia unspecified	C42.1	M9800.3	9	Cytology report	3	8	76
2057	Male	2014	Bone marrow	leukaemia unspecified	C42.1	M9800.3	9	Death Certificate	3	8	57
2058	Male	2014	Bone marrow	neopelasm	C42.1	M8000.3	9	Death Certificate	3	8	82
2059	Male	2014	Bone marrow	Myeloid leukaemia	C42.1	M9872.3	9	Clinical investigation	3	8	49
2062	Male	2014	Bone marrow	lymphoid leukemias	C42.1	M9823.3	9	Cytology report	3	8	61
2063	Male	2014	Bone marrow	lymphoid leukemias	C42.1	M9823.3	9	Cytology report	3	8	83
2064	Male	2014	Bone marrow	Myeloid leukaemia	C42.1	M9872.3	9	Cytology report	3	8	74
2068	Male	2014	Bone marrow	non-hodgkin lymphomas	C42.1	M9591.3	9	Death Certificate	3	8	80
2070	Male	2014	Bone marrow	lymphoid leukemias	C42.1	M9823.3	9	Cytology report	3	8	73
2071	Male	2014	Bone marrow	lymphoid leukemias	C42.1	M9823.3	9	Cytology report	3	8	62
2072	Male	2014	Bone marrow	lymphoid leukemias	C42.1	M9823.3	9	Pathology	3	8	72
2074	Male	2014	Bone marrow	lymphoid leukemias	C42.1	M9823.3	9	Cytology report	3	8	82
2075	Male	2014	Bone marrow	leukaemia unspecified	C42.1	M9800.3	9	Death Certificate	3	8	65
2080	Male	2014	Bone marrow	Myeloid leukaemia	C42.1	M9872.3	9	Cytology report	3	8	78
2081	Male	2014	Bone marrow	Myeloid leukaemia	C42.1	M9872.3	9	Cytology report	3	8	42
2082	Male	2014	Bone marrow	lymphoid leukemias	C42.1	M9823.3	9	Cytology report	3	8	77
2083	Male	2014	Bone marrow	lymphoid leukemias	C42.1	M9823.3	9	Cytology report	3	8	64
2086	Male	2014	Bone marrow	Myeloid leukaemia	C42.1	M9863.3	9	Cytology report	3	8	52
2088	Male	2014	Bone marrow	lymphoid leukemias	C42.1	M9940.3	1	Pathology	3	8	39
2089	Male	2014	Bone marrow	non-hodgkin lymphomas	C42.1	M9596.3	9	Death Certificate	3	8	47
2092	Male	2014	Bone marrow	Myeloid leukaemia	C42.1	M9860.3	9	Death Certificate	3	8	67
2097	Male	2014	Bone marrow	Myeloid leukaemia	C42.1	M9896.3	9	Pathology	3	8	16
2098	Male	2014	Bone marrow	lymphoid leukemias	C42.1	M9823.3	9	Cytology report	3	8	57
2101	Male	2014	Bone marrow	lymphoid leukemias	C42.1	M9836.3	9	Clinical investigation	3	8	3
2105	Male	2014	Bone marrow	lymphoid leukemias	C42.1	M9835.3	9	Clinical investigation	3	8	5
2107	Male	2014	Bone marrow	non-hodgkin lymphomas	C42.1	M9687.3	9	Cytology report	3	8	9
2109	Male	2014	Bone marrow	Myeloid leukaemia	C42.1	M9872.3	9	Cytology report	3	8	14
2112	Male	2015	Bone marrow	Multiple myeloma	C42.1	M9732.3	9	Cytology report	3	8	38
2114	Male	2015	Bone marrow	Multiple myeloma	C42.1	M9732.3	9	Cytology report	3	8	75
2115	Male	2015	Bone marrow	Multiple myeloma	C42.1	M9732.3	9	Cytology report	3	8	77
2116	Male	2015	Bone marrow	Multiple myeloma	C42.1	M9732.3	9	Cytology report	3	8	70
2119	Male	2015	Bone marrow	Multiple myeloma	C42.1	M9732.3	9	Cytology report	3	8	51
2121	Male	2015	Bone marrow	Multiple myeloma	C42.1	M9732.3	9	Cytology report	3	8	52
2122	Male	2015	Bone marrow	Multiple myeloma	C42.1	M9732.3	9	Cytology report	3	8	58
2123	Male	2015	Bone marrow	Multiple myeloma	C42.1	M9731.3	9	Cytology report	3	8	50
2124	Male	2015	Bone marrow	lymphoid leukemias	C42.1	M9835.3	9	Cytology report	3	8	5
2125	Male	2015	Bone marrow	lymphoid leukemias	C42.1	M9835.3	9	Cytology report	3	8	5
2126	Male	2015	Bone marrow	lymphoid leukemias	C42.1	M9835.3	9	Cytology report	3	8	74
2127	Male	2015	Bone marrow	lymphoid leukemias	C42.1	M9823.3	9	Cytology report	3	8	74
2128	Male	2015	Bone marrow	lymphoid leukemias	C42.1	M9823.3	9	Pathology	3	8	75
2129	Male	2015	Bone marrow	lymphoid leukemias	C42.1	M9823.3	9	Cytology report	3	8	48
2130	Male	2015	Bone marrow	lymphoid leukemias	C42.1	M9823.3	9	Cytology report	3	8	69
2131	Male	2015	Bone marrow	lymphoid leukemias	C42.1	M9823.3	9	Cytology report	3	8	64
2132	Male	2015	Bone marrow	lymphoid leukemias	C42.1	M9823.3	9	Cytology report	3	8	70
2133	Male	2015	Bone marrow	lymphoid leukemias	C42.1	M9823.3	9	Cytology report	3	8	65
2134	Male	2015	Bone marrow	lymphoid leukemias	C42.1	M9823.3	9	Cytology report	3	8	69
2135	Male	2015	Bone marrow	lymphoid leukemias	C42.1	M9823.3	9	Cytology report	3	8	61
2137	Male	2015	Bone marrow	lymphoid leukemias	C42.1	M9823.3	9	Cytology report	3	8	67
2140	Male	2015	Bone marrow	lymphoid leukemias	C42.1	M9823.3	9	Cytology report	3	8	64
2144	Male	2015	Bone marrow	Myeloid leukaemia	C42.1	M9861.3	9	Cytology report	3	8	41
2145	Male	2015	Bone marrow	Myeloid leukaemia	C42.1	M9861.3	9	Pathology	3	8	58
2148	Male	2015	Bone marrow	Myeloid leukaemia	C42.1	M9872.3	9	Cytology report	3	8	44
2149	Male	2015	Bone marrow	Myeloid leukaemia	C42.1	M9896.3	9	Cytology report	3	8	17
2153	Male	2015	Bone marrow	Myeloid leukaemia	C42.1	M9860.3	9	Cytology report	3	8	57
2154	Male	2015	Bone marrow	leukaemia unspecified	C42.1	M9800.3	9	Clinical investigation	3	8	27
2156	Male	2015	Bone marrow	leukaemia unspecified	C42.1	M9800.3	9	Death Certificate	3	8	49
2157	Male	2015	Bone marrow	leukaemia unspecified	C42.1	M9800.3	9	Death Certificate	3	8	60
2161	Male	2015	Bone marrow	leukaemia unspecified	C42.1	M9800.3	9	Clinical investigation	3	8	71
2164	Male	2015	Bone marrow	leukaemia unspecified	C42.1	M9800.3	3	Cytology report	3	8	56
2165	Male	2015	Bone marrow	leukaemia unspecified	C42.1	M9800.3	9	Death Certificate	3	8	77
2166	Male	2015	Bone marrow	leukaemia unspecified	C42.1	M9800.3	9	Death Certificate	3	8	39
2167	Male	2015	Bone marrow	leukaemia unspecified	C42.1	M9800.3	9	Cytology report	3	8	67
2171	Male	2016	Bone marrow	Multiple myeloma	C42.1	M9732.3	9	Clinical investigation	3	8	85
2172	Male	2016	Bone marrow	Multiple myeloma	C42.1	M9732.3	9	Clinical investigation	3	8	60
2173	Male	2016	Bone marrow	Multiple myeloma	C42.1	M9732.3	9	Cytology report	3	8	43
2174	Male	2016	Bone marrow	Multiple myeloma	C42.1	M9732.3	9	Cytology report	3	8	69
2176	Male	2016	Bone marrow	Multiple myeloma	C42.1	M9732.3	9	Cytology report	3	8	51
2178	Male	2016	Bone marrow	Multiple myeloma	C42.1	M9732.3	9	Clinical investigation	3	8	87
2179	Male	2016	Bone marrow	Multiple myeloma	C42.1	M9732.3	9	Clinical investigation	3	8	83
2182	Male	2016	Bone marrow	lymphoid leukemias	C42.1	M9823.3	9	Cytology report	3	8	65
2183	Male	2016	Bone marrow	lymphoid leukemias	C42.1	M9823.3	9	Pathology	3	8	75
2187	Male	2016	Bone marrow	lymphoid leukemias	C42.1	M9823.3	9	Cytology report	3	8	70
2188	Male	2016	Bone marrow	lymphoid leukemias	C42.1	M9820.3	9	Cytology report	3	8	89
2191	Male	2016	Bone marrow	lymphoid leukemias	C42.1	M9823.3	9	Cytology report	3	8	50
2192	Male	2016	Bone marrow	lymphoid leukemias	C42.1	M9820.3	9	Cytology report	3	8	73
2193	Male	2016	Bone marrow	lymphoid leukemias	C42.1	M9823.3	9	Cytology report	3	8	71
2194	Male	2016	Bone marrow	lymphoid leukemias	C42.1	M9835.3	9	Cytology report	3	8	57
2196	Male	2016	Bone marrow	Myeloid leukaemia	C42.1	M9863.3	9	Cytology report	3	8	77
2198	Male	2016	Bone marrow	Myeloid leukaemia	C42.1	M9863.3	9	Cytology report	3	8	42
2200	Male	2016	Bone marrow	Myeloid leukaemia	C42.1	M9896.3	9	Pathology	3	8	47
2201	Male	2016	Bone marrow	Myeloid leukaemia	C42.1	M9863.3	9	Clinical investigation	3	8	20
2202	Male	2016	Bone marrow	Myeloid leukaemia	C42.1	M9896.3	9	Cytology report	3	8	57
2204	Male	2016	Bone marrow	Myeloid leukaemia	C42.1	M9896.3	9	Pathology	3	8	53
2205	Male	2016	Bone marrow	Myeloid leukaemia	C42.1	M9863.3	9	Cytology report	3	8	60
2206	Male	2016	Bone marrow	Myeloid leukaemia	C42.1	M9863.3	9	Clinical investigation	3	8	61
2207	Male	2016	Bone marrow	leukaemia unspecified	C42.1	M9800.3	9	Clinical investigation	3	8	9
2209	Male	2016	Bone marrow	leukaemia unspecified	C42.1	M9800.3	9	Clinical investigation	3	8	74
2210	Male	2016	Bone marrow	leukaemia unspecified	C42.1	M9800.3	9	Cytology report	3	8	84
2211	Male	2017	Bone marrow	Myeloid leukaemia	C42.1	M9863.3	9	Cytology report	3	8	81
2212	Male	2017	Bone marrow	leukaemia unspecified	C42.1	M9800.3	9	Clinical investigation	3	8	52
2213	Male	2017	Bone marrow	Multiple myeloma	C42.1	M9732.3	9	Cytology report	3	8	56
2214	Male	2017	Bone marrow	Multiple myeloma	C42.1	M9732.3	9	Clinical investigation	3	8	79
2215	Male	2017	Bone marrow	lymphoid leukemias	C42.1	M9835.3	9	Pathology	3	8	30
2216	Male	2017	Bone marrow	Myeloid leukaemia	C42.1	M9861.3	9	Cytology report	3	8	62
2218	Male	2017	Bone marrow	Multiple myeloma	C42.1	M9732.3	9	Clinical investigation	3	8	59
2219	Male	2017	Bone marrow	lymphoid leukemias	C42.1	M9835.3	9	Cytology report	3	8	66
2220	Male	2017	Bone marrow	Myeloid leukaemia	C42.1	M9861.3	9	Pathology	3	8	84
2221	Male	2017	Bone marrow	lymphoid leukemias	C42.1	M9823.3	9	Cytology report	3	8	50
2222	Male	2017	Bone marrow	Myeloid leukaemia	C42.1	M9872.3	9	Cytology report	3	8	54
2223	Male	2017	Bone marrow	lymphoid leukemias	C42.1	M9835.3	9	Cytology report	3	8	9
2234	Male	2017	Bone marrow	lymphoid leukemias	C42.1	M9823.3	9	Clinical investigation	3	8	61
2235	Male	2017	Bone marrow	lymphoid leukemias	C42.1	M9823.3	9	Cytology report	3	8	78
2237	Male	2017	Bone marrow	lymphoid leukemias	C42.1	M9835.3	9	Clinical investigation	3	8	0
2238	Male	2017	Bone marrow	lymphoid leukemias	C42.1	M9823.3	9	Cytology report	3	8	35
2239	Male	2017	Bone marrow	lymphoid leukemias	C42.1	M9835.3	9	Cytology report	3	8	68
2242	Male	2017	Bone marrow	Multiple myeloma	C42.1	M9732.3	9	Cytology report	3	8	77
2244	Male	2017	Bone marrow	lymphoid leukemias	C42.1	M9835.3	9	Pathology	3	8	47
2245	Male	2017	Bone marrow	lymphoid leukemias	C42.1	M9835.3	9	Cytology report	3	8	79
2246	Male	2017	Bone marrow	Multiple myeloma	C42.1	M9732.3	9	Pathology	3	8	55
2247	Male	2017	Bone marrow	lymphoid leukemias	C42.1	M9823.3	9	Cytology report	3	8	73
2249	Male	2017	Bone marrow	Myeloid leukaemia	C42.1	M9863.3	9	Cytology report	3	8	76
2250	Male	2017	Bone marrow	Multiple myeloma	C42.1	M9732.3	9	Cytology report	3	8	65
2251	Male	2017	Bone marrow	lymphoid leukemias	C42.1	M9835.3	9	Cytology report	3	8	58
2252	Male	2017	Bone marrow	Myeloid leukaemia	C42.1	M9861.3	9	Clinical investigation	3	8	10
2253	Male	2017	Bone marrow	Multiple myeloma	C42.1	M9732.3	9	Clinical investigation	3	8	68
2254	Male	2017	Bone marrow	lymphoid leukemias	C42.1	M9823.3	9	Cytology report	3	8	48
2256	Male	2017	Bone marrow	Myeloid leukaemia	C42.1	M9861.3	9	Cytology report	3	8	81
2257	Male	2017	Bone marrow	leukaemia unspecified	C42.1	M9800.3	9	Clinical investigation	3	8	65
2259	Male	2017	Bone marrow	lymphoid leukemias	C42.1	M9835.3	1	Pathology	3	8	12
2263	Male	2017	Bone marrow	Myeloid leukaemia	C42.1	M9863.3	9	Cytology report	3	8	81
2264	Male	2017	Bone marrow	Multiple myeloma	C42.1	M9732.3	9	Clinical investigation	3	8	80
2265	Male	2017	Bone marrow	Multiple myeloma	C42.1	M9732.3	9	Clinical investigation	3	8	42
2266	Male	2017	Bone marrow	Myeloid leukaemia	C42.1	M9863.3	9	Cytology report	3	8	25
2267	Male	2016	Spleen	hodgkin lymphoma	C42.2	M9650.3	9	Pathology	3	8	34
2268	Male	2015	HEMATOPOIETIC AND RETICULOENDOTHELIAL SYSTEMS	Myeloid leukaemia	C42.4	M9863.3	9	Cytology report	3	8	62
2270	Male	2016	HEMATOPOIETIC AND RETICULOENDOTHELIAL SYSTEMS	Myeloid leukaemia	C42.4	M9863.3	9	Cytology report	3	8	59
2271	Male	2014	Skin of lip	other skin	C44.0	M8070.3	1	Pathology	3	8	84
2272	Male	2014	Skin of lip	other skin	C44.0	M8070.3	1	Pathology	3	8	59
2273	Male	2014	Skin of lip	other skin	C44.0	M8070.3	1	Pathology	3	8	68
2274	Male	2014	Skin of lip	other skin	C44.0	M8070.3	1	Pathology	3	8	82
2276	Male	2014	Skin of lip	other skin	C44.0	M8070.3	9	Pathology	3	8	78
2281	Male	2015	Skin of lip	other skin	C44.0	M8070.3	9	Pathology	3	8	42
2282	Male	2016	Skin of lip	other skin	C44.0	M8070.3	2	Pathology	3	8	75
2284	Male	2017	Skin of lip	other skin	C44.0	M8070.3	9	Pathology	3	8	52
2285	Male	2017	Skin of lip	other skin	C44.0	M8070.3	1	Pathology	3	8	21
2288	Male	2017	Skin of lip	other skin	C44.0	M8070.3	9	Pathology	3	8	65
2289	Male	2017	Skin of lip	other skin	C44.0	M8090.3	9	Pathology	3	8	62
2290	Male	2017	Skin of lip	other skin	C44.0	M8097.3	9	Pathology	3	8	77
2291	Male	2017	Skin of lip	other skin	C44.0	M8070.3	2	Pathology	3	8	49
2292	Male	2017	Skin of lip	other skin	C44.0	M8070.3	9	Pathology	3	8	74
2293	Male	2014	Eyelid	other skin	C44.1	M8070.3	2	Pathology	3	8	88
2295	Male	2014	Eyelid	other skin	C44.1	M8090.3	9	Pathology	3	8	80
2296	Male	2014	Eyelid	other skin	C44.1	M8090.3	9	Pathology	3	8	30
2297	Male	2014	Eyelid	other skin	C44.1	M9590.3	9	Pathology	3	8	78
2299	Male	2015	Eyelid	other skin	C44.1	M8090.3	9	Pathology	3	8	68
2300	Male	2015	Eyelid	other skin	C44.1	M8090.3	9	Pathology	3	8	50
2301	Male	2015	Eyelid	other skin	C44.1	M8090.3	9	Pathology	3	8	62
2302	Male	2015	Eyelid	other skin	C44.1	M8090.3	9	Pathology	3	8	35
2303	Male	2015	Eyelid	other skin	C44.1	M8070.3	2	Pathology	3	8	88
2305	Male	2015	Eyelid	other skin	C44.1	M8090.3	9	Pathology	3	8	90
2306	Male	2015	Eyelid	other skin	C44.1	M8097.3	9	Pathology	3	8	69
2309	Male	2016	Eyelid	other skin	C44.1	M8090.3	9	Pathology	3	8	91
2311	Male	2016	Eyelid	other skin	C44.1	M8090.3	9	Pathology	3	8	55
2313	Male	2016	Eyelid	other skin	C44.1	M8091.3	9	Pathology	3	8	49
2314	Male	2016	Eyelid	other skin	C44.1	M8090.3	9	Pathology	3	8	80
2315	Male	2016	Eyelid	other skin	C44.1	M8090.3	9	Pathology	3	8	63
2317	Male	2016	Eyelid	other skin	C44.1	M9699.3	9	Pathology	3	8	55
2319	Male	2017	Eyelid	other skin	C44.1	M8090.3	9	Pathology	3	8	37
2320	Male	2017	Eyelid	other skin	C44.1	M8094.3	9	Pathology	3	8	54
2321	Male	2017	Eyelid	other skin	C44.1	M8097.3	9	Pathology	3	8	76
2325	Male	2017	Eyelid	other skin	C44.1	M8090.3	9	Pathology	3	8	48
2326	Male	2017	Eyelid	other skin	C44.1	M8090.3	9	Pathology	3	8	62
2327	Male	2017	Eyelid	other skin	C44.1	M8090.3	9	Pathology	3	8	49
2329	Male	2017	Eyelid	other skin	C44.1	M8090.3	9	Pathology	3	8	54
2330	Male	2014	External ear	other skin	C44.2	M8097.3	9	Pathology	3	8	87
2331	Male	2014	External ear	other skin	C44.2	M8070.3	9	Pathology	3	8	80
2332	Male	2014	External ear	other skin	C44.2	M8090.3	9	Pathology	3	8	79
2333	Male	2014	External ear	other skin	C44.2	M8070.3	9	Pathology	3	8	66
2334	Male	2014	External ear	other skin	C44.2	M8097.3	9	Pathology	3	8	52
2335	Male	2014	External ear	other skin	C44.2	M8070.3	1	Pathology	3	8	48
2336	Male	2014	External ear	other skin	C44.2	M8070.3	9	Pathology	3	8	79
2337	Male	2014	External ear	other skin	C44.2	M8090.3	3	Pathology	3	8	63
2338	Male	2015	External ear	other skin	C44.2	M8070.3	9	Pathology	3	8	75
2339	Male	2015	External ear	other skin	C44.2	M8097.3	9	Pathology	3	8	45
2340	Male	2015	External ear	other skin	C44.2	M8090.3	9	Pathology	3	8	40
2341	Male	2015	External ear	other skin	C44.2	M8070.3	1	Pathology	3	8	83
2342	Male	2015	External ear	other skin	C44.2	M8091.3	9	Pathology	3	8	80
2343	Male	2015	External ear	other skin	C44.2	M8094.3	9	Pathology	3	8	88
2344	Male	2016	External ear	other skin	C44.2	M8090.3	9	Pathology	3	8	51
2345	Male	2016	External ear	other skin	C44.2	M8070.3	2	Pathology	3	8	85
2346	Male	2016	External ear	other skin	C44.2	M8090.3	9	Pathology	3	8	92
2347	Male	2016	External ear	other skin	C44.2	M8051.3	9	Pathology	3	8	45
2348	Male	2016	External ear	other skin	C44.2	M8090.3	9	Pathology	3	8	59
2349	Male	2016	External ear	other skin	C44.2	M8051.3	9	Pathology	3	8	81
2350	Male	2016	External ear	other skin	C44.2	M8090.3	9	Pathology	3	8	62
2351	Male	2016	External ear	other skin	C44.2	M8070.3	1	Pathology	3	8	79
2352	Male	2016	External ear	other skin	C44.2	M8070.3	9	Pathology	3	8	85
2353	Male	2016	External ear	other skin	C44.2	M8070.3	9	Pathology	3	8	81
2354	Male	2017	External ear	other skin	C44.2	M8090.3	9	Pathology	3	8	62
2355	Male	2017	External ear	other skin	C44.2	M8070.3	2	Pathology	3	8	76
2356	Male	2017	External ear	other skin	C44.2	M8090.3	9	Pathology	3	8	61
2357	Male	2017	External ear	other skin	C44.2	M8070.3	9	Pathology	3	8	90
2358	Male	2017	External ear	other skin	C44.2	M8070.3	1	Pathology	3	8	83
2359	Male	2017	External ear	other skin	C44.2	M8090.3	9	Pathology	3	8	41
2360	Male	2014	Skin of other and unspecified parts of face	other skin	C44.3	M8094.3	9	Pathology	3	8	64
2361	Male	2014	Skin of other and unspecified parts of face	other skin	C44.3	M8097.3	9	Pathology	3	8	82
2363	Male	2014	Skin of other and unspecified parts of face	other skin	C44.3	M8090.3	9	Pathology	3	8	84
2364	Male	2014	Skin of other and unspecified parts of face	other skin	C44.3	M8070.3	1	Pathology	3	8	85
2365	Male	2014	Skin of other and unspecified parts of face	other skin	C44.3	M8070.3	9	Pathology	3	8	45
2366	Male	2014	Skin of other and unspecified parts of face	other skin	C44.3	M8070.3	9	Pathology	3	8	69
2367	Male	2014	Skin of other and unspecified parts of face	other skin	C44.3	M8070.3	9	Pathology	3	8	51
2371	Male	2014	Skin of other and unspecified parts of face	other skin	C44.3	M8090.3	9	Pathology	3	8	72
2372	Male	2014	Skin of other and unspecified parts of face	other skin	C44.3	M8090.3	9	Pathology	3	8	81
2373	Male	2014	Skin of other and unspecified parts of face	other skin	C44.3	M8097.3	9	Pathology	3	8	74
2374	Male	2014	Skin of other and unspecified parts of face	other skin	C44.3	M8097.3	9	Pathology	3	8	83
2376	Male	2014	Skin of other and unspecified parts of face	other skin	C44.3	M8070.3	9	Pathology	3	8	71
2377	Male	2014	Skin of other and unspecified parts of face	other skin	C44.3	M8010.3	9	Pathology	3	8	47
2379	Male	2014	Skin of other and unspecified parts of face	other skin	C44.3	M8070.3	3	Pathology	3	8	69
2380	Male	2014	Skin of other and unspecified parts of face	other skin	C44.3	M8097.3	9	Pathology	3	8	36
2381	Male	2014	Skin of other and unspecified parts of face	other skin	C44.3	M8070.3	1	Pathology	3	8	80
2383	Male	2014	Skin of other and unspecified parts of face	other skin	C44.3	M8090.3	9	Pathology	3	8	75
2385	Male	2014	Skin of other and unspecified parts of face	other skin	C44.3	M8090.3	9	Pathology	3	8	74
2386	Male	2014	Skin of other and unspecified parts of face	other skin	C44.3	M8090.3	9	Pathology	3	8	69
2389	Male	2014	Skin of other and unspecified parts of face	other skin	C44.3	M8090.3	9	Pathology	3	8	80
2392	Male	2014	Skin of other and unspecified parts of face	other skin	C44.3	M8090.3	9	Pathology	3	8	74
2396	Male	2014	Skin of other and unspecified parts of face	other skin	C44.3	M8070.3	9	Clinical investigation	3	8	61
2397	Male	2014	Skin of other and unspecified parts of face	other skin	C44.3	M8090.3	9	Pathology	3	8	66
2398	Male	2014	Skin of other and unspecified parts of face	other skin	C44.3	M8097.3	9	Pathology	3	8	61
2399	Male	2014	Skin of other and unspecified parts of face	other skin	C44.3	M8090.3	9	Pathology	3	8	79
2402	Male	2014	Skin of other and unspecified parts of face	other skin	C44.3	M8070.3	9	Pathology	3	8	79
2403	Male	2014	Skin of other and unspecified parts of face	other skin	C44.3	M8090.3	9	Pathology	3	8	85
2404	Male	2014	Skin of other and unspecified parts of face	other skin	C44.3	M8090.3	9	Pathology	3	8	60
2406	Male	2014	Skin of other and unspecified parts of face	other skin	C44.3	M8070.3	3	Pathology	3	8	85
2408	Male	2014	Skin of other and unspecified parts of face	other skin	C44.3	M8090.3	9	Pathology	3	8	62
2410	Male	2014	Skin of other and unspecified parts of face	other skin	C44.3	M8097.3	9	Pathology	3	8	63
2411	Male	2014	Skin of other and unspecified parts of face	other skin	C44.3	M8090.3	9	Pathology	3	8	35
2414	Male	2015	Skin of other and unspecified parts of face	melanoma of skin	C44.3	M8721.3	9	Pathology	3	8	71
2416	Male	2015	Skin of other and unspecified parts of face	other skin	C44.3	M8090.3	9	Pathology	3	8	80
2417	Male	2015	Skin of other and unspecified parts of face	other skin	C44.3	M8070.3	9	Pathology	3	8	56
2423	Male	2015	Skin of other and unspecified parts of face	other skin	C44.3	M8090.3	9	Pathology	3	8	83
2424	Male	2015	Skin of other and unspecified parts of face	other skin	C44.3	M8090.3	9	Pathology	3	8	47
2426	Male	2015	Skin of other and unspecified parts of face	other skin	C44.3	M8090.3	9	Pathology	3	8	76
2428	Male	2015	Skin of other and unspecified parts of face	other skin	C44.3	M8090.3	9	Pathology	3	8	76
2431	Male	2015	Skin of other and unspecified parts of face	other skin	C44.3	M8090.3	9	Pathology	3	8	78
2432	Male	2015	Skin of other and unspecified parts of face	other skin	C44.3	M8070.3	2	Pathology	3	8	79
2437	Male	2015	Skin of other and unspecified parts of face	other skin	C44.3	M8094.3	9	Pathology	3	8	39
2438	Male	2015	Skin of other and unspecified parts of face	other skin	C44.3	M8070.3	9	Pathology	3	8	64
2439	Male	2015	Skin of other and unspecified parts of face	other skin	C44.3	M8090.3	9	Pathology	3	8	57
2440	Male	2015	Skin of other and unspecified parts of face	other skin	C44.3	M8090.3	9	Pathology	3	8	60
2441	Male	2015	Skin of other and unspecified parts of face	other skin	C44.3	M8070.3	1	Pathology	3	8	87
2442	Male	2015	Skin of other and unspecified parts of face	other skin	C44.3	M8090.3	9	Pathology	3	8	58
2445	Male	2015	Skin of other and unspecified parts of face	other skin	C44.3	M8090.3	9	Pathology	3	8	70
2446	Male	2015	Skin of other and unspecified parts of face	other skin	C44.3	M8090.3	9	Pathology	3	8	56
2448	Male	2015	Skin of other and unspecified parts of face	other skin	C44.3	M8090.3	9	Pathology	3	8	57
2451	Male	2015	Skin of other and unspecified parts of face	other skin	C44.3	M8070.3	1	Pathology	3	8	79
2452	Male	2015	Skin of other and unspecified parts of face	other skin	C44.3	M8090.3	9	Pathology	3	8	79
2455	Male	2015	Skin of other and unspecified parts of face	other skin	C44.3	M8090.3	9	Pathology	3	8	56
2457	Male	2015	Skin of other and unspecified parts of face	other skin	C44.3	M8090.3	9	Pathology	3	8	77
2458	Male	2015	Skin of other and unspecified parts of face	other skin	C44.3	M8090.3	9	Pathology	3	8	65
2460	Male	2016	Skin of other and unspecified parts of face	melanoma of skin	C44.3	M8720.3	9	Pathology	3	8	48
2464	Male	2016	Skin of other and unspecified parts of face	other skin	C44.3	M8070.3	1	Pathology	3	8	81
2465	Male	2016	Skin of other and unspecified parts of face	other skin	C44.3	M8090.3	9	Pathology	3	8	72
2467	Male	2016	Skin of other and unspecified parts of face	other skin	C44.3	M8090.3	9	Pathology	3	8	51
2468	Male	2016	Skin of other and unspecified parts of face	other skin	C44.3	M8070.3	1	Pathology	3	8	80
2470	Male	2016	Skin of other and unspecified parts of face	other skin	C44.3	M8090.3	9	Pathology	3	8	53
2472	Male	2016	Skin of other and unspecified parts of face	other skin	C44.3	M8090.3	9	Pathology	3	8	59
2474	Male	2016	Skin of other and unspecified parts of face	other skin	C44.3	M8090.3	9	Pathology	3	8	56
2476	Male	2016	Skin of other and unspecified parts of face	other skin	C44.3	M8090.3	9	Pathology	3	8	75
2478	Male	2016	Skin of other and unspecified parts of face	other skin	C44.3	M8070.3	1	Pathology	3	8	75
2479	Male	2016	Skin of other and unspecified parts of face	other skin	C44.3	M8097.3	9	Pathology	3	8	76
2480	Male	2016	Skin of other and unspecified parts of face	other skin	C44.3	M8090.3	9	Pathology	3	8	65
2482	Male	2016	Skin of other and unspecified parts of face	other skin	C44.3	M8094.3	9	Pathology	3	8	51
2483	Male	2016	Skin of other and unspecified parts of face	other skin	C44.3	M8090.3	9	Pathology	3	8	63
2484	Male	2016	Skin of other and unspecified parts of face	other skin	C44.3	M8090.3	9	Pathology	3	8	71
2485	Male	2016	Skin of other and unspecified parts of face	other skin	C44.3	M8090.3	9	Pathology	3	8	82
2486	Male	2016	Skin of other and unspecified parts of face	other skin	C44.3	M8090.3	9	Pathology	3	8	68
2488	Male	2016	Skin of other and unspecified parts of face	other skin	C44.3	M8090.3	9	Pathology	3	8	74
2490	Male	2016	Skin of other and unspecified parts of face	other skin	C44.3	M8070.3	9	Pathology	3	8	39
2491	Male	2016	Skin of other and unspecified parts of face	other skin	C44.3	M8090.3	9	Pathology	3	8	70
2493	Male	2016	Skin of other and unspecified parts of face	other skin	C44.3	M8097.3	9	Pathology	3	8	45
2494	Male	2016	Skin of other and unspecified parts of face	other skin	C44.3	M8097.3	9	Pathology	3	8	78
2496	Male	2016	Skin of other and unspecified parts of face	other skin	C44.3	M8090.3	9	Pathology	3	8	58
2498	Male	2016	Skin of other and unspecified parts of face	other skin	C44.3	M8090.3	9	Pathology	3	8	82
2500	Male	2016	Skin of other and unspecified parts of face	other skin	C44.3	M8090.3	9	Pathology	3	8	95
2502	Male	2016	Skin of other and unspecified parts of face	other skin	C44.3	M8090.3	9	Pathology	3	8	83
2505	Male	2016	Skin of other and unspecified parts of face	other skin	C44.3	M8090.3	9	Pathology	3	8	72
2506	Male	2016	Skin of other and unspecified parts of face	other skin	C44.3	M8097.3	9	Pathology	3	8	73
2509	Male	2016	Skin of other and unspecified parts of face	other skin	C44.3	M8090.3	9	Pathology	3	8	68
2511	Male	2016	Skin of other and unspecified parts of face	other skin	C44.3	M8090.3	9	Pathology	3	8	55
2513	Male	2016	Skin of other and unspecified parts of face	other skin	C44.3	M8070.3	9	Pathology	3	8	56
2515	Male	2016	Skin of other and unspecified parts of face	other skin	C44.3	M8090.3	9	Pathology	3	8	95
2516	Male	2016	Skin of other and unspecified parts of face	other skin	C44.3	M8480.3	9	Pathology	3	8	39
2519	Male	2016	Skin of other and unspecified parts of face	other skin	C44.3	M8090.3	9	Pathology	3	8	84
2520	Male	2016	Skin of other and unspecified parts of face	kaposi sarcoma	C44.3	M9140.3	9	Pathology	3	8	81
2522	Male	2016	Skin of other and unspecified parts of face	other skin	C44.3	M9709.3	9	Pathology	3	8	82
2528	Male	2017	Skin of other and unspecified parts of face	other skin	C44.3	M8097.3	9	Pathology	3	8	78
2534	Male	2017	Skin of other and unspecified parts of face	other skin	C44.3	M8070.3	9	Pathology	3	8	66
2535	Male	2017	Skin of other and unspecified parts of face	melanoma of skin	C44.3	M8720.3	9	Pathology	3	8	67
2541	Male	2017	Skin of other and unspecified parts of face	other skin	C44.3	M8090.3	9	Pathology	3	8	80
2542	Male	2017	Skin of other and unspecified parts of face	other skin	C44.3	M8097.3	9	Pathology	3	8	72
2545	Male	2017	Skin of other and unspecified parts of face	other skin	C44.3	M8090.3	9	Pathology	3	8	57
2547	Male	2017	Skin of other and unspecified parts of face	other skin	C44.3	M8070.3	3	Pathology	3	8	47
2548	Male	2017	Skin of other and unspecified parts of face	other skin	C44.3	M8090.3	9	Pathology	3	8	79
2549	Male	2017	Skin of other and unspecified parts of face	other skin	C44.3	M8090.3	9	Pathology	3	8	83
2550	Male	2017	Skin of other and unspecified parts of face	other skin	C44.3	M8090.3	9	Pathology	3	8	75
2551	Male	2017	Skin of other and unspecified parts of face	other skin	C44.3	M8097.3	9	Pathology	3	8	51
2553	Male	2017	Skin of other and unspecified parts of face	other skin	C44.3	M8070.3	1	Pathology	3	8	48
2554	Male	2017	Skin of other and unspecified parts of face	other skin	C44.3	M8097.3	9	Pathology	3	8	46
2556	Male	2017	Skin of other and unspecified parts of face	other skin	C44.3	M8070.3	1	Pathology	3	8	60
2557	Male	2017	Skin of other and unspecified parts of face	other skin	C44.3	M8070.3	1	Pathology	3	8	73
2559	Male	2017	Skin of other and unspecified parts of face	other skin	C44.3	M8090.3	9	Pathology	3	8	52
2561	Male	2017	Skin of other and unspecified parts of face	other skin	C44.3	M8070.3	1	Pathology	3	8	71
2562	Male	2017	Skin of other and unspecified parts of face	other skin	C44.3	M8070.3	2	Pathology	3	8	80
2563	Male	2017	Skin of other and unspecified parts of face	other skin	C44.3	M8090.3	9	Pathology	3	8	40
2566	Male	2017	Skin of other and unspecified parts of face	other skin	C44.3	M8090.3	9	Pathology	3	8	74
2567	Male	2017	Skin of other and unspecified parts of face	other skin	C44.3	M8097.3	9	Pathology	3	8	55
2574	Male	2017	Skin of other and unspecified parts of face	other skin	C44.3	M8090.3	9	Pathology	3	8	78
2575	Male	2017	Skin of other and unspecified parts of face	other skin	C44.3	M8090.3	9	Pathology	3	8	66
2577	Male	2017	Skin of other and unspecified parts of face	other skin	C44.3	M8090.3	9	Pathology	3	8	64
2578	Male	2017	Skin of other and unspecified parts of face	other skin	C44.3	M8097.3	9	Pathology	3	8	43
2580	Male	2017	Skin of other and unspecified parts of face	other skin	C44.3	M8090.3	9	Pathology	3	8	50
2582	Male	2017	Skin of other and unspecified parts of face	other skin	C44.3	M8090.3	9	Pathology	3	8	60
2583	Male	2014	Skin of scalp and neck	other skin	C44.4	M8094.3	9	Pathology	3	8	38
2584	Male	2014	Skin of scalp and neck	other skin	C44.4	M8070.3	9	Pathology	3	8	67
2585	Male	2014	Skin of scalp and neck	other skin	C44.4	M8070.3	9	Pathology	3	8	74
2587	Male	2014	Skin of scalp and neck	other skin	C44.4	M8140.3	9	Pathology	3	8	91
2588	Male	2014	Skin of scalp and neck	other skin	C44.4	M8090.3	9	Pathology	3	8	50
2589	Male	2014	Skin of scalp and neck	other skin	C44.4	M8090.3	9	Pathology	3	8	73
2590	Male	2014	Skin of scalp and neck	other skin	C44.4	M8090.3	9	Pathology	3	8	87
2591	Male	2015	Skin of scalp and neck	other skin	C44.4	M8070.3	3	Pathology	3	8	63
2593	Male	2015	Skin of scalp and neck	other skin	C44.4	M8070.3	9	Pathology	3	8	81
2595	Male	2015	Skin of scalp and neck	other skin	C44.4	M8070.3	9	Pathology	3	8	61
2597	Male	2015	Skin of scalp and neck	other skin	C44.4	M8090.3	9	Pathology	3	8	64
2599	Male	2016	Skin of scalp and neck	other skin	C44.4	M8070.3	3	Pathology	3	8	72
2601	Male	2016	Skin of scalp and neck	other skin	C44.4	M8090.3	9	Pathology	3	8	61
2602	Male	2016	Skin of scalp and neck	other skin	C44.4	M8090.3	9	Pathology	3	8	71
2604	Male	2016	Skin of scalp and neck	other skin	C44.4	M8000.3	9	Clinical investigation	3	8	58
2605	Male	2016	Skin of scalp and neck	other skin	C44.4	M8097.3	9	Pathology	3	8	56
2606	Male	2016	Skin of scalp and neck	other skin	C44.4	M8070.3	9	Pathology	3	8	80
2607	Male	2016	Skin of scalp and neck	other skin	C44.4	M8092.3	9	Pathology	3	8	70
2608	Male	2016	Skin of scalp and neck	other skin	C44.4	M8097.3	9	Pathology	3	8	67
2609	Male	2016	Skin of scalp and neck	other skin	C44.4	M8090.3	9	Pathology	3	8	37
2610	Male	2016	Skin of scalp and neck	other skin	C44.4	M8090.3	9	Pathology	3	8	76
2611	Male	2016	Skin of scalp and neck	other skin	C44.4	M8090.3	9	Pathology	3	8	85
2612	Male	2016	Skin of scalp and neck	other skin	C44.4	M8010.3	3	Pathology	3	8	63
2613	Male	2016	Skin of scalp and neck	other skin	C44.4	M8070.3	9	Pathology	3	8	85
2614	Male	2016	Skin of scalp and neck	other skin	C44.4	M8094.3	9	Pathology	3	8	74
2616	Male	2017	Skin of scalp and neck	other skin	C44.4	M8090.3	9	Pathology	3	8	63
2617	Male	2017	Skin of scalp and neck	other skin	C44.4	M8070.3	1	Pathology	3	8	70
2619	Male	2017	Skin of scalp and neck	other skin	C44.4	M8090.3	9	Pathology	3	8	80
2620	Male	2017	Skin of scalp and neck	other skin	C44.4	M8070.3	9	Pathology	3	8	88
2622	Male	2017	Skin of scalp and neck	other skin	C44.4	M8070.3	1	Pathology	3	8	66
2623	Male	2017	Skin of scalp and neck	other skin	C44.4	M8090.3	9	Pathology	3	8	74
2624	Male	2014	Skin of trunk	other skin	C44.5	M8806.3	9	Pathology	3	8	62
2625	Male	2014	Skin of trunk	melanoma of skin	C44.5	M8720.3	9	Pathology	3	8	79
2626	Male	2014	Skin of trunk	melanoma of skin	C44.5	M8721.3	9	Pathology	3	8	65
2629	Male	2015	Skin of trunk	other skin	C44.5	M8090.3	9	Pathology	3	8	65
2631	Male	2016	Skin of trunk	other skin	C44.5	M8097.3	9	Pathology	3	8	50
2634	Male	2016	Skin of trunk	other skin	C44.5	M9700.3	9	Pathology	3	8	52
2635	Male	2016	Skin of trunk	other skin	C44.5	M9700.3	9	Pathology	3	8	51
2636	Male	2016	Skin of trunk	other skin	C44.5	M9590.3	9	Pathology	3	8	50
2638	Male	2017	Skin of trunk	other skin	C44.5	M8090.3	9	Pathology	3	8	54
2639	Male	2017	Skin of trunk	other skin	C44.5	M8070.3	2	Pathology	3	8	32
2640	Male	2017	Skin of trunk	other skin	C44.5	M8090.3	9	Pathology	3	8	76
2641	Male	2014	Skin of upper limb and shoulder	other skin	C44.6	M8070.3	9	Pathology	3	8	75
2643	Male	2014	Skin of upper limb and shoulder	other skin	C44.6	M8070.3	2	Pathology	3	8	93
2644	Male	2014	Skin of upper limb and shoulder	other skin	C44.6	M8070.3	1	Pathology	3	8	87
2645	Male	2015	Skin of upper limb and shoulder	other skin	C44.6	M8409.3	9	Pathology	3	8	60
2646	Male	2015	Skin of upper limb and shoulder	other skin	C44.6	M8090.3	9	Pathology	3	8	63
2647	Male	2015	Skin of upper limb and shoulder	other skin	C44.6	M8070.3	9	Pathology	3	8	50
2648	Male	2015	Skin of upper limb and shoulder	other skin	C44.6	M8076.3	9	Pathology	3	8	80
2649	Male	2016	Skin of upper limb and shoulder	other skin	C44.6	M8070.3	1	Pathology	3	8	60
2650	Male	2016	Skin of upper limb and shoulder	other skin	C44.6	M8832.3	9	Pathology	3	8	44
2651	Male	2017	Skin of upper limb and shoulder	other skin	C44.6	M8051.3	9	Pathology	3	8	44
2652	Male	2017	Skin of upper limb and shoulder	other skin	C44.6	M8010.2	9	Pathology	3	8	28
2653	Male	2014	Skin of lower limb and hip	melanoma of skin	C44.7	M8721.3	9	Pathology	3	8	60
2656	Male	2014	Skin of lower limb and hip	other skin	C44.7	M8070.3	2	Pathology	3	8	32
2659	Male	2014	Skin of lower limb and hip	kaposi sarcoma	C44.7	M9140.3	9	Pathology	3	8	72
2660	Male	2015	Skin of lower limb and hip	melanoma of skin	C44.7	M8721.3	9	Pathology	3	8	77
2662	Male	2015	Skin of lower limb and hip	other skin	C44.7	M8070.3	9	Pathology	3	8	80
2664	Male	2015	Skin of lower limb and hip	kaposi sarcoma	C44.7	M9140.3	9	Pathology	3	8	58
2665	Male	2016	Skin of lower limb and hip	melanoma of skin	C44.7	M8721.3	9	Pathology	3	8	50
2666	Male	2016	Skin of lower limb and hip	other skin	C44.7	M8070.3	2	Pathology	3	8	76
2667	Male	2016	Skin of lower limb and hip	kaposi sarcoma	C44.7	M9140.3	9	Pathology	3	8	17
2669	Male	2016	Skin of lower limb and hip	other skin	C44.7	M8850.3	3	Pathology	3	8	63
2671	Male	2017	Skin of lower limb and hip	other skin	C44.7	M8090.3	9	Pathology	3	8	59
2672	Male	2017	Skin of lower limb and hip	other skin	C44.7	M8832.3	9	Pathology	3	8	43
2676	Male	2017	Skin of lower limb and hip	other skin	C44.7	M8070.2	9	Pathology	3	8	54
2677	Male	2017	Skin of lower limb and hip	other skin	C44.7	M8409.3	3	Pathology	3	8	39
2678	Male	2017	Skin of lower limb and hip	other skin	C44.7	M8090.3	9	Pathology	3	8	48
2681	Male	2017	Overlapping lesion of skin	other skin	C44.8	M8090.3	9	Pathology	3	8	64
2682	Male	2017	Overlapping lesion of skin	other skin	C44.8	M8090.3	9	Pathology	3	8	88
2683	Male	2014	SKIN	other skin	C44.9	M8070.3	1	Pathology	3	8	58
2687	Male	2014	SKIN	other skin	C44.9	M8090.3	9	Pathology	3	8	41
2690	Male	2014	SKIN	melanoma of skin	C44.9	M8770.3	9	Pathology	3	8	48
2691	Male	2014	SKIN	kaposi sarcoma	C44.9	M9140.3	9	Clinical investigation	3	8	81
2692	Male	2014	SKIN	other skin	C44.9	M8070.3	2	Pathology	3	8	45
2695	Male	2014	SKIN	other skin	C44.9	M8000.3	9	Pathology	3	8	61
2698	Male	2015	SKIN	other skin	C44.9	M8051.3	9	Pathology	3	8	94
2701	Male	2017	SKIN	other skin	C44.9	M8090.3	9	Pathology	3	8	78
2704	Male	2017	SKIN	kaposi sarcoma	C44.9	M9140.3	9	Pathology	3	8	78
2708	Male	2017	SKIN	other skin	C44.9	M8090.3	9	Pathology	3	8	74
2709	Male	2017	SKIN	melanoma of skin	C44.9	M8720.3	9	Pathology	3	8	55
2710	Male	2017	SKIN	melanoma of skin	C44.9	M8721.3	9	Pathology	3	8	12
2711	Male	2015	Peripheral nerves and autonomic nervous system of lower limband hip	connective and soft tissue	C47.2	M9364.3	9	Pathology	3	8	64
2713	Male	2017	PERIPHERAL NERVES AND AUTONOMIC NERVOUS SYSTEM	connective and soft tissue	C47.9	M8000.3	9	Clinical investigation	3	8
2716	Male	2017	RETROPERITONEUM AND PERITONEUM	retroperitoneum and peritoneum	C48.0	M8806.3	9	Pathology	3	8	14
2717	Male	2017	RETROPERITONEUM AND PERITONEUM	retroperitoneum and peritoneum	C48.0	M8802.3	9	Pathology	3	8	17
2718	Male	2014	RETROPERITONEUM AND PERITONEUM	retroperitoneum and peritoneum	C48.1	M9699.3	9	Pathology	3	8	24
2719	Male	2015	RETROPERITONEUM AND PERITONEUM	retroperitoneum and peritoneum	C48.1	M8001.3	9	Pathology	3	8	45
2721	Male	2016	Connective, subcutaneous and other soft tissues of head, face, and neck (	connective and soft tissue	C49.0	M8000.3	9	Clinical investigation	3	8	22
2727	Male	2017	Connective, subcutaneous and other soft tissues of upper limb and shoulder	connective and soft tissue	C49.1	M9540.3	9	Pathology	3	8	93
2728	Male	2014	Connective, subcutaneous and other soft tissues of lower limb and hip	connective and soft tissue	C49.2	M8850.3	9	Clinical investigation	3	8	42
2731	Male	2016	Connective, subcutaneous and other soft tissues of lower limb and hip	connective and soft tissue	C49.2	M9041.3	9	Pathology	3	8	25
2732	Male	2016	Connective, subcutaneous and other soft tissues of lower limb and hip	connective and soft tissue	C49.2	M9040.3	9	Pathology	3	8	32
2733	Male	2016	Connective, subcutaneous and other soft tissues of lower limb and hip	connective and soft tissue	C49.2	M8800.3	3	Pathology	3	8	41
2734	Male	2017	Connective, subcutaneous and other soft tissues of lower limb and hip	connective and soft tissue	C49.2	M8801.3	9	Pathology	3	8	41
2735	Male	2017	Connective, subcutaneous and other soft tissues of lower limb and hip	connective and soft tissue	C49.2	M8850.3	9	Pathology	3	8	84
2736	Male	2017	Connective, subcutaneous and other soft tissues of lower limb and hip	connective and soft tissue	C49.2	M8890.3	1	Pathology	3	8	48
2737	Male	2017	Connective, subcutaneous and other soft tissues of lower limb and hip	connective and soft tissue	C49.2	M9040.3	9	Pathology	3	8	41
2738	Male	2016	Connective, subcutaneous and other soft tissues of head, face, and neck	connective and soft tissue	C49.3	M8802.3	9	Pathology	3	8	46
2740	Male	2016	Connective, subcutaneous and other soft tissues of head, face, and neck	connective and soft tissue	C49.3	M8800.3	9	Pathology	3	8	56
2741	Male	2017	Connective, subcutaneous and other soft tissues of head, face, and neck	connective and soft tissue	C49.3	M8806.3	9	Pathology	3	8	54
2742	Male	2015	Connective, subcutaneous and other soft tissues of abdomen	connective and soft tissue	C49.4	M8851.3	1	Pathology	3	8	40
2743	Male	2014	Connective and soft tissue of pelvis	connective and soft tissue	C49.5	M8890.3	9	Pathology	3	8	68
2744	Male	2015	Connective and soft tissue of pelvis	connective and soft tissue	C49.5	M8000.3	9	Clinical investigation	3	8	82
2745	Male	2016	Connective and soft tissue of pelvis	connective and soft tissue	C49.5	M8801.3	2	Pathology	3	8	43
2747	Male	2017	Connective and soft tissue of pelvis	connective and soft tissue	C49.5	M8806.3	9	Pathology	3	8	29
2748	Male	2017	Connective, subcutaneous and other soft tissues of trunk NOS	connective and soft tissue	C49.6	M9043.3	1	Pathology	3	8	26
2749	Male	2016	Overlapping lesion of connective and soft tissue	connective and soft tissue	C49.8	M8000.3	9	Clinical investigation	3	8	56
2814	Male	2014	BREAST	breast	C50.9	M8500.3	4	Pathology	3	8	63
2845	Male	2015	BREAST	breast	C50.9	M8521.3	2	Pathology	3	8	76
2944	Male	2016	BREAST	breast	C50.9	M8500.3	9	Pathology	3	8	55
2953	Male	2016	BREAST	breast	C50.9	M8500.3	9	Pathology	3	8	34
2956	Male	2016	BREAST	breast	C50.9	M8500.3	9	Pathology	3	8	81
2977	Male	2016	BREAST	breast	C50.9	M8010.3	9	Pathology	3	8	55
3075	Male	2017	BREAST	breast	C50.9	M8500.3	2	Pathology	3	8	61
3229	Male	2016	PENIS	penis	C60.9	M8000.3	9	Death Certificate	3	8	77
3230	Male	2014	PROSTATE GLAND	prostate	C61.9	M8140.3	2	Pathology	3	8	61
3231	Male	2014	PROSTATE GLAND	prostate	C61.9	M8140.3	1	Pathology	3	8	59
3232	Male	2014	PROSTATE GLAND	prostate	C61.9	M8140.3	9	Pathology	3	8	66
3233	Male	2014	PROSTATE GLAND	prostate	C61.9	M8140.3	1	Pathology	3	8	60
3234	Male	2014	PROSTATE GLAND	prostate	C61.9	M8140.3	2	Pathology	3	8	67
3235	Male	2014	PROSTATE GLAND	prostate	C61.9	M8140.3	1	Pathology	3	8	75
3236	Male	2014	PROSTATE GLAND	prostate	C61.9	M8140.3	9	Pathology	3	8	64
3237	Male	2014	PROSTATE GLAND	prostate	C61.9	M8140.3	1	Pathology	3	8	77
3238	Male	2014	PROSTATE GLAND	prostate	C61.9	M8000.3	9	Death Certificate	3	8	86
3239	Male	2014	PROSTATE GLAND	prostate	C61.9	M8140.3	2	Pathology	3	8	64
3240	Male	2014	PROSTATE GLAND	prostate	C61.9	M8140.3	1	Pathology	3	8	61
3241	Male	2014	PROSTATE GLAND	prostate	C61.9	M8140.3	1	Pathology	3	8	61
3242	Male	2014	PROSTATE GLAND	prostate	C61.9	M8140.3	2	Pathology	3	8	74
3243	Male	2014	PROSTATE GLAND	prostate	C61.9	M8140.3	9	Pathology	3	8	58
3244	Male	2014	PROSTATE GLAND	prostate	C61.9	M8000.3	9	Death Certificate	3	8	66
3245	Male	2014	PROSTATE GLAND	prostate	C61.9	M8140.3	2	Pathology	3	8	57
3246	Male	2014	PROSTATE GLAND	prostate	C61.9	M8000.3	9	Death Certificate	3	8	78
3247	Male	2014	PROSTATE GLAND	prostate	C61.9	M8140.3	3	Pathology	3	8	71
3248	Male	2014	PROSTATE GLAND	prostate	C61.9	M8000.3	9	Death Certificate	3	8	52
3249	Male	2014	PROSTATE GLAND	prostate	C61.9	M8000.3	9	Death Certificate	3	8	74
3250	Male	2014	PROSTATE GLAND	prostate	C61.9	M8140.3	3	Pathology	3	8	51
3251	Male	2014	PROSTATE GLAND	prostate	C61.9	M8000.3	9	Death Certificate	3	8	83
3252	Male	2014	PROSTATE GLAND	prostate	C61.9	M8000.3	9	Death Certificate	3	8	83
3253	Male	2014	PROSTATE GLAND	prostate	C61.9	M8140.3	1	Pathology	3	8	82
3254	Male	2014	PROSTATE GLAND	prostate	C61.9	M8140.3	2	Pathology	3	8	73
3255	Male	2014	PROSTATE GLAND	prostate	C61.9	M8140.3	3	Pathology	3	8	80
3256	Male	2014	PROSTATE GLAND	prostate	C61.9	M8140.3	1	Pathology	3	8	62
3257	Male	2014	PROSTATE GLAND	prostate	C61.9	M8000.3	9	Death Certificate	3	8	64
3258	Male	2014	PROSTATE GLAND	prostate	C61.9	M8140.3	3	Pathology	3	8	70
3259	Male	2014	PROSTATE GLAND	prostate	C61.9	M8140.3	9	Death Certificate	3	8	80
3260	Male	2014	PROSTATE GLAND	prostate	C61.9	M8140.3	1	Pathology	3	8	60
3261	Male	2014	PROSTATE GLAND	prostate	C61.9	M8140.3	1	Pathology	3	8	37
3262	Male	2014	PROSTATE GLAND	prostate	C61.9	M8140.3	9	Pathology	3	8	82
3263	Male	2014	PROSTATE GLAND	prostate	C61.9	M8140.3	9	Death Certificate	3	8	81
3264	Male	2014	PROSTATE GLAND	prostate	C61.9	M8000.3	9	Death Certificate	3	8	83
3265	Male	2014	PROSTATE GLAND	prostate	C61.9	M8000.3	9	Death Certificate	3	8	89
3266	Male	2014	PROSTATE GLAND	prostate	C61.9	M8550.3	2	Pathology	3	8	67
3267	Male	2014	PROSTATE GLAND	prostate	C61.9	M8000.3	9	Death Certificate	3	8	80
3268	Male	2014	PROSTATE GLAND	prostate	C61.9	M8140.3	9	Death Certificate	3	8	72
3269	Male	2014	PROSTATE GLAND	prostate	C61.9	M8140.3	2	Pathology	3	8	68
3270	Male	2014	PROSTATE GLAND	prostate	C61.9	M8000.3	9	Clinical investigation	3	8	81
3271	Male	2014	PROSTATE GLAND	prostate	C61.9	M8140.3	2	Pathology	3	8	59
3272	Male	2014	PROSTATE GLAND	prostate	C61.9	M8140.3	1	Pathology	3	8	53
3273	Male	2015	PROSTATE GLAND	prostate	C61.9	M8000.3	9	Death Certificate	3	8	76
3274	Male	2015	PROSTATE GLAND	prostate	C61.9	M8140.3	1	Pathology	3	8	83
3275	Male	2015	PROSTATE GLAND	prostate	C61.9	M8140.3	1	Pathology	3	8	55
3276	Male	2015	PROSTATE GLAND	prostate	C61.9	M8140.3	1	Pathology	3	8	83
3277	Male	2015	PROSTATE GLAND	prostate	C61.9	M8140.3	3	Pathology	3	8	76
3278	Male	2015	PROSTATE GLAND	prostate	C61.9	M8140.3	1	Pathology	3	8	69
3279	Male	2015	PROSTATE GLAND	prostate	C61.9	M8140.3	2	Pathology	3	8	71
3280	Male	2015	PROSTATE GLAND	prostate	C61.9	M8140.3	3	Pathology	3	8	73
3281	Male	2015	PROSTATE GLAND	prostate	C61.9	M8000.3	9	Clinical investigation	3	8	71
3282	Male	2015	PROSTATE GLAND	prostate	C61.9	M8140.3	2	Pathology	3	8	66
3283	Male	2015	PROSTATE GLAND	prostate	C61.9	M8140.3	2	Pathology	3	8	81
3284	Male	2015	PROSTATE GLAND	prostate	C61.9	M8140.3	2	Pathology	3	8	80
3285	Male	2015	PROSTATE GLAND	prostate	C61.9	M8140.3	2	Pathology	3	8	70
3286	Male	2015	PROSTATE GLAND	prostate	C61.9	M8000.3	9	Clinical investigation	3	8	82
3287	Male	2015	PROSTATE GLAND	prostate	C61.9	M8140.3	2	Pathology	3	8	68
3288	Male	2015	PROSTATE GLAND	prostate	C61.9	M8140.3	2	Pathology	3	8	82
3289	Male	2015	PROSTATE GLAND	prostate	C61.9	M8140.3	1	Pathology	3	8	85
3290	Male	2015	PROSTATE GLAND	prostate	C61.9	M8140.3	2	Pathology	3	8	60
3291	Male	2015	PROSTATE GLAND	prostate	C61.9	M8801.3	9	Pathology	3	8	90
3292	Male	2015	PROSTATE GLAND	prostate	C61.9	M8000.3	9	Pathology	3	8	81
3293	Male	2015	PROSTATE GLAND	prostate	C61.9	M8140.3	2	Pathology	3	8	66
3294	Male	2015	PROSTATE GLAND	prostate	C61.9	M8140.3	2	Pathology	3	8	65
3295	Male	2015	PROSTATE GLAND	prostate	C61.9	M8140.3	2	Pathology	3	8	65
3296	Male	2015	PROSTATE GLAND	prostate	C61.9	M8000.3	9	Clinical investigation	3	8	87
3297	Male	2015	PROSTATE GLAND	prostate	C61.9	M8140.3	9	Pathology	3	8	58
3298	Male	2015	PROSTATE GLAND	prostate	C61.9	M8140.3	1	Pathology	3	8	64
3299	Male	2015	PROSTATE GLAND	prostate	C61.9	M8140.3	2	Pathology	3	8	78
3300	Male	2015	PROSTATE GLAND	prostate	C61.9	M8000.3	9	Clinical investigation	3	8	70
3301	Male	2015	PROSTATE GLAND	prostate	C61.9	M8000.3	9	Pathology	3	8	80
3302	Male	2015	PROSTATE GLAND	prostate	C61.9	M8140.3	2	Pathology	3	8	52
3303	Male	2015	PROSTATE GLAND	prostate	C61.9	M8140.3	3	Pathology	3	8	79
3304	Male	2015	PROSTATE GLAND	prostate	C61.9	M8140.3	9	Pathology	3	8	61
3305	Male	2015	PROSTATE GLAND	prostate	C61.9	M8140.3	2	Pathology	3	8	54
3306	Male	2015	PROSTATE GLAND	prostate	C61.9	M8140.3	1	Pathology	3	8	71
3307	Male	2015	PROSTATE GLAND	prostate	C61.9	M8140.3	1	Pathology	3	8	79
3308	Male	2015	PROSTATE GLAND	prostate	C61.9	M8000.3	9	Death Certificate	3	8	88
3309	Male	2015	PROSTATE GLAND	prostate	C61.9	M8000.3	9	Death Certificate	3	8	88
3310	Male	2016	PROSTATE GLAND	prostate	C61.9	M8140.3	9	Pathology	3	8	53
3311	Male	2016	PROSTATE GLAND	prostate	C61.9	M8140.3	3	Pathology	3	8	68
3312	Male	2016	PROSTATE GLAND	prostate	C61.9	M8000.3	9	Death Certificate	3	8	81
3313	Male	2016	PROSTATE GLAND	prostate	C61.9	M8140.3	1	Pathology	3	8	72
3314	Male	2016	PROSTATE GLAND	prostate	C61.9	M8140.3	1	Pathology	3	8	91
3315	Male	2016	PROSTATE GLAND	prostate	C61.9	M8000.3	9	Clinical investigation	3	8	79
3316	Male	2016	PROSTATE GLAND	prostate	C61.9	M8140.3	3	Pathology	3	8	76
3317	Male	2016	PROSTATE GLAND	prostate	C61.9	M8140.3	3	Pathology	3	8	66
3318	Male	2016	PROSTATE GLAND	prostate	C61.9	M8140.3	2	Pathology	3	8	74
3319	Male	2016	PROSTATE GLAND	prostate	C61.9	M8000.3	9	Clinical investigation	3	8	91
3320	Male	2016	PROSTATE GLAND	prostate	C61.9	M8000.3	9	Death Certificate	3	8	80
3321	Male	2016	PROSTATE GLAND	prostate	C61.9	M8140.3	3	Pathology	3	8	76
3322	Male	2016	PROSTATE GLAND	prostate	C61.9	M8140.3	2	Pathology	3	8	79
3323	Male	2016	PROSTATE GLAND	prostate	C61.9	M8140.3	2	Pathology	3	8	90
3324	Male	2016	PROSTATE GLAND	prostate	C61.9	M8000.3	9	Clinical investigation	3	8	78
3325	Male	2016	PROSTATE GLAND	prostate	C61.9	M8140.3	2	Pathology	3	8	72
3326	Male	2016	PROSTATE GLAND	prostate	C61.9	M8000.3	9	Clinical investigation	3	8	72
3327	Male	2016	PROSTATE GLAND	prostate	C61.9	M8140.3	3	Pathology	3	8	70
3328	Male	2016	PROSTATE GLAND	prostate	C61.9	M8140.3	2	Pathology	3	8	72
3329	Male	2016	PROSTATE GLAND	prostate	C61.9	M8140.3	2	Pathology	3	8	58
3330	Male	2016	PROSTATE GLAND	prostate	C61.9	M8140.3	3	Pathology	3	8	60
3331	Male	2016	PROSTATE GLAND	prostate	C61.9	M8000.3	9	Death Certificate	3	8	93
3332	Male	2016	PROSTATE GLAND	prostate	C61.9	M8140.3	2	Pathology	3	8	62
3333	Male	2016	PROSTATE GLAND	prostate	C61.9	M8000.3	9	Clinical investigation	3	8	85
3334	Male	2016	PROSTATE GLAND	prostate	C61.9	M8000.3	9	Clinical investigation	3	8	73
3335	Male	2016	PROSTATE GLAND	prostate	C61.9	M8140.3	1	Pathology	3	8	84
3336	Male	2016	PROSTATE GLAND	prostate	C61.9	M8000.3	9	Death Certificate	3	8	89
3337	Male	2016	PROSTATE GLAND	prostate	C61.9	M8000.3	9	Clinical investigation	3	8	73
3338	Male	2016	PROSTATE GLAND	prostate	C61.9	M8000.3	9	Pathology	3	8	90
3339	Male	2016	PROSTATE GLAND	prostate	C61.9	M8140.3	3	Pathology	3	8	59
3340	Male	2016	PROSTATE GLAND	prostate	C61.9	M8140.3	3	Pathology	3	8	61
3341	Male	2016	PROSTATE GLAND	prostate	C61.9	M8140.3	9	Pathology	3	8	77
3342	Male	2016	PROSTATE GLAND	prostate	C61.9	M8000.3	9	Death Certificate	3	8	50
3343	Male	2016	PROSTATE GLAND	prostate	C61.9	M8000.3	9	Pathology	3	8	74
3344	Male	2016	PROSTATE GLAND	prostate	C61.9	M8000.3	9	Clinical investigation	3	8	79
3345	Male	2016	PROSTATE GLAND	prostate	C61.9	M8000.3	9	Death Certificate	3	8	69
3346	Male	2016	PROSTATE GLAND	prostate	C61.9	M8140.3	1	Pathology	3	8	69
3347	Male	2016	PROSTATE GLAND	prostate	C61.9	M8000.3	9	Clinical investigation	3	8	27
3348	Male	2016	PROSTATE GLAND	prostate	C61.9	M8000.3	9	Death Certificate	3	8	86
3349	Male	2016	PROSTATE GLAND	prostate	C61.9	M8000.3	9	Death Certificate	3	8	89
3350	Male	2016	PROSTATE GLAND	prostate	C61.9	M8000.3	9	Death Certificate	3	8	67
3351	Male	2016	PROSTATE GLAND	prostate	C61.9	M8000.3	9	Clinical investigation	3	8	73
3352	Male	2016	PROSTATE GLAND	prostate	C61.9	M8000.3	9	Death Certificate	3	8	82
3353	Male	2016	PROSTATE GLAND	prostate	C61.9	M8140.3	2	Pathology	3	8	78
3354	Male	2016	PROSTATE GLAND	prostate	C61.9	M8000.3	9	Clinical investigation	3	8	90
3355	Male	2016	PROSTATE GLAND	prostate	C61.9	M8000.3	9	Clinical investigation	3	8	87
3356	Male	2016	PROSTATE GLAND	prostate	C61.9	M8140.3	3	Pathology	3	8	59
3357	Male	2016	PROSTATE GLAND	prostate	C61.9	M8140.3	3	Pathology	3	8	80
3358	Male	2016	PROSTATE GLAND	prostate	C61.9	M8000.3	9	Death Certificate	3	8	89
3359	Male	2016	PROSTATE GLAND	prostate	C61.9	M8140.3	3	Pathology	3	8	85
3360	Male	2016	PROSTATE GLAND	prostate	C61.9	M8000.3	9	Death Certificate	3	8	89
3361	Male	2017	PROSTATE GLAND	prostate	C61.9	M8140.3	2	Pathology	3	8	61
3362	Male	2017	PROSTATE GLAND	prostate	C61.9	M8000.3	9	Clinical investigation	3	8	80
3363	Male	2017	PROSTATE GLAND	prostate	C61.9	M8140.3	3	Pathology	3	8	65
3364	Male	2017	PROSTATE GLAND	prostate	C61.9	M8140.3	3	Pathology	3	8	71
3365	Male	2017	PROSTATE GLAND	prostate	C61.9	M8140.3	3	Pathology	3	8	58
3366	Male	2017	PROSTATE GLAND	prostate	C61.9	M8140.3	1	Pathology	3	8	81
3367	Male	2017	PROSTATE GLAND	prostate	C61.9	M8000.3	9	Clinical investigation	3	8	76
3368	Male	2017	PROSTATE GLAND	prostate	C61.9	M8140.3	1	Pathology	3	8	68
3369	Male	2017	PROSTATE GLAND	prostate	C61.9	M8550.3	2	Pathology	3	8	80
3370	Male	2017	PROSTATE GLAND	prostate	C61.9	M8140.3	2	Pathology	3	8	87
3371	Male	2017	PROSTATE GLAND	prostate	C61.9	M8140.3	3	Pathology	3	8	76
3372	Male	2017	PROSTATE GLAND	prostate	C61.9	M8140.3	1	Pathology	3	8	73
3373	Male	2017	PROSTATE GLAND	prostate	C61.9	M8140.3	3	Pathology	3	8	69
3374	Male	2017	PROSTATE GLAND	prostate	C61.9	M8140.3	1	Pathology	3	8	71
3375	Male	2017	PROSTATE GLAND	prostate	C61.9	M8000.3	9	Clinical investigation	3	8	85
3376	Male	2017	PROSTATE GLAND	prostate	C61.9	M8140.3	2	Pathology	3	8	76
3377	Male	2017	PROSTATE GLAND	prostate	C61.9	M8140.3	1	Pathology	3	8	80
3378	Male	2017	PROSTATE GLAND	prostate	C61.9	M8140.3	3	Pathology	3	8	62
3379	Male	2017	PROSTATE GLAND	prostate	C61.9	M8140.3	3	Pathology	3	8	69
3380	Male	2017	PROSTATE GLAND	prostate	C61.9	M8140.3	3	Pathology	3	8	77
3381	Male	2017	PROSTATE GLAND	prostate	C61.9	M8140.3	3	Pathology	3	8	73
3382	Male	2017	PROSTATE GLAND	prostate	C61.9	M8140.3	2	Pathology	3	8	82
3383	Male	2017	PROSTATE GLAND	prostate	C61.9	M8140.3	3	Pathology	3	8	68
3384	Male	2017	PROSTATE GLAND	prostate	C61.9	M8000.3	9	Clinical investigation	3	8	89
3385	Male	2017	PROSTATE GLAND	prostate	C61.9	M8140.3	3	Pathology	3	8	79
3386	Male	2017	PROSTATE GLAND	prostate	C61.9	M8140.3	3	Pathology	3	8	54
3387	Male	2017	PROSTATE GLAND	prostate	C61.9	M8140.3	3	Pathology	3	8	82
3388	Male	2017	PROSTATE GLAND	prostate	C61.9	M8140.3	1	Pathology	3	8	73
3389	Male	2017	PROSTATE GLAND	prostate	C61.9	M8000.3	9	Clinical investigation	3	8	76
3390	Male	2017	PROSTATE GLAND	prostate	C61.9	M8140.3	1	Pathology	3	8	66
3391	Male	2017	PROSTATE GLAND	prostate	C61.9	M8140.3	3	Pathology	3	8	85
3392	Male	2017	PROSTATE GLAND	prostate	C61.9	M8140.3	1	Pathology	3	8	66
3393	Male	2017	PROSTATE GLAND	prostate	C61.9	M8140.3	3	Pathology	3	8	70
3394	Male	2017	PROSTATE GLAND	prostate	C61.9	M8000.3	9	Death Certificate	3	8	67
3395	Male	2017	PROSTATE GLAND	prostate	C61.9	M8140.3	3	Pathology	3	8	73
3396	Male	2017	PROSTATE GLAND	prostate	C61.9	M8140.3	3	Pathology	3	8	84
3397	Male	2017	PROSTATE GLAND	prostate	C61.9	M8000.3	9	Cytology report	3	8	87
3398	Male	2017	PROSTATE GLAND	prostate	C61.9	M8000.3	9	Clinical investigation	3	8	85
3399	Male	2014	Undescended testis	testis	C62.0	M8000.3	9	Death Certificate	3	8	82
3400	Male	2016	Undescended testis	testis	C62.0	M9064.3	9	Pathology	3	8	26
3401	Male	2014	TESTIS	testis	C62.9	M9061.3	9	Pathology	3	8	35
3402	Male	2014	TESTIS	testis	C62.9	M9063.3	9	Pathology	3	8	65
3403	Male	2014	TESTIS	testis	C62.9	M9085.3	9	Pathology	3	8	23
3404	Male	2015	TESTIS	testis	C62.9	M9064.3	9	Pathology	3	8	90
3405	Male	2015	TESTIS	testis	C62.9	M8010.3	9	Pathology	3	8	66
3406	Male	2015	TESTIS	testis	C62.9	M8000.3	9	Clinical investigation	3	8	64
3407	Male	2015	TESTIS	testis	C62.9	M9061.3	9	Pathology	3	8	43
3408	Male	2016	TESTIS	testis	C62.9	M8800.3	9	Pathology	3	8	56
3409	Male	2016	TESTIS	testis	C62.9	M9085.3	9	Pathology	3	8	28
3410	Male	2016	TESTIS	testis	C62.9	M9085.3	9	Pathology	3	8	34
3411	Male	2016	TESTIS	testis	C62.9	M9061.3	9	Pathology	3	8	30
3412	Male	2016	TESTIS	testis	C62.9	M9680.3	9	Pathology	3	8	84
3413	Male	2017	TESTIS	testis	C62.9	M9085.3	9	Pathology	3	8	33
3414	Male	2017	TESTIS	testis	C62.9	M9061.3	9	Pathology	3	8	18
3415	Male	2017	TESTIS	testis	C62.9	M9061.3	9	Pathology	3	8	21
3416	Male	2017	TESTIS	testis	C62.9	M9061.3	9	Pathology	3	8	40
3417	Male	2017	TESTIS	testis	C62.9	M9085.3	9	Pathology	3	8	35
3418	Male	2017	TESTIS	testis	C62.9	M9061.3	9	Pathology	3	8	21
3419	Male	2017	TESTIS	testis	C62.9	M9085.3	9	Pathology	3	8	25
3420	Male	2017	TESTIS	testis	C62.9	M8000.3	9	Clinical investigation	3	8	35
3421	Male	2017	Scrotum, NOS	other male genital organs	C63.2	M8090.3	9	Pathology	3	8	76
3422	Male	2014	KIDNEY	kidney	C64.9	M8312.3	9	Pathology	3	8	30
3425	Male	2014	KIDNEY	kidney	C64.9	M8000.3	9	Death Certificate	3	8	52
3426	Male	2014	KIDNEY	kidney	C64.9	M8120.3	3	Pathology	3	8	70
3427	Male	2014	KIDNEY	kidney	C64.9	M8000.3	9	Death Certificate	3	8	79
3429	Male	2014	KIDNEY	kidney	C64.9	M8000.3	9	Clinical investigation	3	8	67
3430	Male	2014	KIDNEY	kidney	C64.9	M8312.3	2	Pathology	3	8	34
3432	Male	2014	KIDNEY	kidney	C64.9	M8000.3	9	Death Certificate	3	8	58
3433	Male	2014	KIDNEY	kidney	C64.9	M8010.3	9	Pathology	3	8	57
3435	Male	2014	KIDNEY	kidney	C64.9	M8960.3	9	Clinical investigation	3	8
3437	Male	2015	KIDNEY	kidney	C64.9	M8000.3	9	Clinical investigation	3	8	74
3438	Male	2015	KIDNEY	kidney	C64.9	M8312.3	9	Pathology	3	8	66
3442	Male	2015	KIDNEY	kidney	C64.9	M8260.3	9	Pathology	3	8	49
3443	Male	2015	KIDNEY	kidney	C64.9	M8000.3	9	Clinical investigation	3	8	37
3444	Male	2015	KIDNEY	kidney	C64.9	M8319.3	9	Pathology	3	8	65
3445	Male	2015	KIDNEY	kidney	C64.9	M8000.3	9	Death Certificate	3	8	71
3446	Male	2015	KIDNEY	kidney	C64.9	M8312.3	9	Pathology	3	8	59
3448	Male	2016	KIDNEY	kidney	C64.9	M8312.3	9	Pathology	3	8	46
3450	Male	2016	KIDNEY	kidney	C64.9	M8312.3	9	Pathology	3	8	49
3451	Male	2016	KIDNEY	kidney	C64.9	M8312.3	9	Pathology	3	8	64
3453	Male	2016	KIDNEY	kidney	C64.9	M8312.3	2	Pathology	3	8	65
3454	Male	2016	KIDNEY	kidney	C64.9	M8000.3	9	Clinical investigation	3	8	67
3458	Male	2016	KIDNEY	kidney	C64.9	M8312.3	9	Pathology	3	8	72
3459	Male	2016	KIDNEY	kidney	C64.9	M8312.3	9	Pathology	3	8	28
3461	Male	2016	KIDNEY	kidney	C64.9	M8310.3	9	Pathology	3	8	39
3466	Male	2016	KIDNEY	kidney	C64.9	M8312.3	4	Pathology	3	8	37
3467	Male	2016	KIDNEY	kidney	C64.9	M8312.3	3	Pathology	3	8	58
3469	Male	2017	KIDNEY	kidney	C64.9	M8312.3	9	Pathology	3	8	67
3470	Male	2017	KIDNEY	kidney	C64.9	M8312.3	2	Pathology	3	8	53
3471	Male	2017	KIDNEY	kidney	C64.9	M8260.3	9	Pathology	3	8	75
3473	Male	2017	KIDNEY	kidney	C64.9	M8000.3	9	Clinical investigation	3	8	45
3474	Male	2017	KIDNEY	kidney	C64.9	M8312.3	1	Pathology	3	8	48
3475	Male	2017	KIDNEY	kidney	C64.9	M8312.3	9	Pathology	3	8	73
3477	Male	2017	KIDNEY	kidney	C64.9	M8312.3	2	Pathology	3	8	31
3478	Male	2017	KIDNEY	kidney	C64.9	M8317.3	9	Pathology	3	8	66
3479	Male	2017	KIDNEY	kidney	C64.9	M8260.3	2	Pathology	3	8	67
3480	Male	2017	KIDNEY	kidney	C64.9	M8312.3	9	Pathology	3	8	47
3481	Male	2017	KIDNEY	kidney	C64.9	M8312.3	2	Pathology	3	8	59
3482	Male	2017	KIDNEY	kidney	C64.9	M8000.3	9	Clinical investigation	3	8	56
3483	Male	2017	KIDNEY	kidney	C64.9	M8312.3	3	Pathology	3	8	74
3484	Male	2017	KIDNEY	kidney	C64.9	M8000.3	9	Clinical investigation	3	8	49
3485	Male	2017	KIDNEY	kidney	C64.9	M8120.3	3	Pathology	3	8	56
3486	Male	2017	KIDNEY	kidney	C64.9	M8260.3	2	Pathology	3	8	63
3487	Male	2017	KIDNEY	kidney	C64.9	M8310.3	9	Pathology	3	8	60
3488	Male	2017	KIDNEY	kidney	C64.9	M8312.3	9	Pathology	3	8	72
3489	Male	2017	KIDNEY	kidney	C64.9	M8317.3	4	Pathology	3	8	46
3490	Male	2017	KIDNEY	kidney	C64.9	M8312.3	9	Pathology	3	8	36
3491	Male	2017	KIDNEY	kidney	C64.9	M9364.3	1	Pathology	3	8	12
3492	Male	2014	RENAL PELVIS	renal pelvis	C65.9	M8000.3	9	Death Certificate	3	8	71
3493	Male	2015	RENAL PELVIS	renal pelvis	C65.9	M8000.3	9	Pathology	3	8	73
3494	Male	2015	RENAL PELVIS	renal pelvis	C65.9	M8000.3	9	Death Certificate	3	8	69
3495	Male	2015	RENAL PELVIS	renal pelvis	C65.9	M8310.3	2	Pathology	3	8	59
3498	Male	2014	URETER	Ureter	C66.9	M8000.3	9	Death Certificate	3	8	28
3501	Male	2015	URETER	Ureter	C66.9	M8130.3	1	Pathology	3	8	79
3502	Male	2016	URETER	Ureter	C66.9	M8130.3	3	Pathology	3	8	60
3503	Male	2017	URETER	Ureter	C66.9	M8120.3	3	Pathology	3	8	65
3504	Male	2017	URETER	Ureter	C66.9	M8130.3	3	Pathology	3	8	53
3505	Male	2014	Malignant neoplasm of bladder	Bladder	C67.0	M8000.3	9	Death Certificate	3	8	89
3506	Male	2014	Malignant neoplasm of bladder	Bladder	C67.0	M8000.3	9	Death Certificate	3	8	60
3507	Male	2014	Lateral wall of bladder	Bladder	C67.2	M8130.3	1	Pathology	3	8	70
3508	Male	2016	Bladder neck	Bladder	C67.5	M8120.3	3	Pathology	3	8	53
3510	Male	2015	BLADDER	Bladder	C67.8	M8120.3	3	Pathology	3	8	38
3511	Male	2014	BLADDER	Bladder	C67.9	M8000.3	9	Clinical investigation	3	8	81
3513	Male	2014	BLADDER	Bladder	C67.9	M8130.3	4	Pathology	3	8	74
3514	Male	2014	BLADDER	Bladder	C67.9	M8120.3	9	Pathology	3	8	60
3515	Male	2014	BLADDER	Bladder	C67.9	M8130.3	1	Pathology	3	8	53
3516	Male	2014	BLADDER	Bladder	C67.9	M8120.3	3	Pathology	3	8	59
3518	Male	2014	BLADDER	Bladder	C67.9	M8120.3	9	Clinical investigation	3	8	86
3519	Male	2014	BLADDER	Bladder	C67.9	M8120.3	1	Pathology	3	8	46
3521	Male	2014	BLADDER	Bladder	C67.9	M8120.3	9	Clinical investigation	3	8	51
3522	Male	2014	BLADDER	Bladder	C67.9	M8130.3	3	Pathology	3	8	84
3523	Male	2014	BLADDER	Bladder	C67.9	M8130.3	1	Pathology	3	8	63
3524	Male	2014	BLADDER	Bladder	C67.9	M8130.3	1	Pathology	3	8	81
3525	Male	2014	BLADDER	Bladder	C67.9	M8120.3	1	Pathology	3	8	58
3526	Male	2014	BLADDER	Bladder	C67.9	M8120.3	1	Pathology	3	8	46
3527	Male	2014	BLADDER	Bladder	C67.9	M8130.3	9	Clinical investigation	3	8	83
3528	Male	2014	BLADDER	Bladder	C67.9	M8130.3	9	Pathology	3	8	53
3529	Male	2014	BLADDER	Bladder	C67.9	M8120.3	4	Pathology	3	8	59
3530	Male	2014	BLADDER	Bladder	C67.9	M8120.3	3	Pathology	3	8	52
3531	Male	2014	BLADDER	Bladder	C67.9	M8130.3	3	Pathology	3	8	76
3532	Male	2014	BLADDER	Bladder	C67.9	M8130.3	1	Pathology	3	8	54
3535	Male	2014	BLADDER	Bladder	C67.9	M8120.3	3	Pathology	3	8	83
3536	Male	2014	BLADDER	Bladder	C67.9	M8130.3	9	Pathology	3	8	67
3537	Male	2014	BLADDER	Bladder	C67.9	M8120.3	1	Pathology	3	8	83
3538	Male	2014	BLADDER	Bladder	C67.9	M8120.3	3	Pathology	3	8	56
3539	Male	2014	BLADDER	Bladder	C67.9	M8120.3	9	Pathology	3	8	73
3540	Male	2014	BLADDER	Bladder	C67.9	M8120.3	1	Pathology	3	8	54
3542	Male	2014	BLADDER	Bladder	C67.9	M8120.3	3	Pathology	3	8	63
3543	Male	2014	BLADDER	Bladder	C67.9	M8130.3	1	Pathology	3	8	61
3544	Male	2014	BLADDER	Bladder	C67.9	M8120.3	3	Pathology	3	8	39
3545	Male	2014	BLADDER	Bladder	C67.9	M8130.3	4	Pathology	3	8	88
3546	Male	2014	BLADDER	Bladder	C67.9	M8000.3	9	Clinical investigation	3	8	81
3547	Male	2014	BLADDER	Bladder	C67.9	M8130.3	9	Pathology	3	8	48
3549	Male	2014	BLADDER	Bladder	C67.9	M8130.3	1	Pathology	3	8	59
3550	Male	2014	BLADDER	Bladder	C67.9	M8130.3	9	Pathology	3	8	84
3551	Male	2014	BLADDER	Bladder	C67.9	M8130.3	4	Pathology	3	8	70
3552	Male	2014	BLADDER	Bladder	C67.9	M8130.3	3	Pathology	3	8	86
3553	Male	2014	BLADDER	Bladder	C67.9	M8120.3	1	Pathology	3	8	64
3554	Male	2014	BLADDER	Bladder	C67.9	M8120.3	3	Pathology	3	8	58
3555	Male	2014	BLADDER	Bladder	C67.9	M8120.3	3	Pathology	3	8	59
3556	Male	2014	BLADDER	Bladder	C67.9	M8120.3	3	Pathology	3	8	62
3558	Male	2015	BLADDER	Bladder	C67.9	M8130.3	1	Pathology	3	8	48
3559	Male	2015	BLADDER	Bladder	C67.9	M8130.3	3	Pathology	3	8	35
3560	Male	2015	BLADDER	Bladder	C67.9	M8130.3	3	Pathology	3	8	72
3561	Male	2015	BLADDER	Bladder	C67.9	M8130.3	3	Pathology	3	8	72
3562	Male	2015	BLADDER	Bladder	C67.9	M8130.3	3	Pathology	3	8	86
3563	Male	2015	BLADDER	Bladder	C67.9	M8120.3	3	Pathology	3	8	40
3564	Male	2015	BLADDER	Bladder	C67.9	M8000.3	9	Clinical investigation	3	8	82
3565	Male	2015	BLADDER	Bladder	C67.9	M8130.3	3	Pathology	3	8	74
3566	Male	2015	BLADDER	Bladder	C67.9	M8130.3	3	Pathology	3	8	59
3567	Male	2015	BLADDER	Bladder	C67.9	M8130.3	3	Pathology	3	8	46
3569	Male	2015	BLADDER	Bladder	C67.9	M8120.3	3	Pathology	3	8	50
3571	Male	2015	BLADDER	Bladder	C67.9	M8140.3	9	Pathology	3	8	60
3572	Male	2015	BLADDER	Bladder	C67.9	M8130.3	3	Pathology	3	8	73
3575	Male	2015	BLADDER	Bladder	C67.9	M8130.3	3	Pathology	3	8	51
3576	Male	2015	BLADDER	Bladder	C67.9	M8130.3	3	Pathology	3	8	51
3577	Male	2015	BLADDER	Bladder	C67.9	M8120.3	3	Pathology	3	8	49
3578	Male	2015	BLADDER	Bladder	C67.9	M8000.3	9	Pathology	3	8	87
3579	Male	2015	BLADDER	Bladder	C67.9	M8120.3	3	Pathology	3	8	74
3580	Male	2015	BLADDER	Bladder	C67.9	M8130.3	3	Pathology	3	8	43
3581	Male	2015	BLADDER	Bladder	C67.9	M8130.3	3	Pathology	3	8	71
3582	Male	2015	BLADDER	Bladder	C67.9	M8130.3	3	Pathology	3	8	79
3584	Male	2015	BLADDER	Bladder	C67.9	M8130.3	3	Pathology	3	8	61
3586	Male	2015	BLADDER	Bladder	C67.9	M8130.3	9	Pathology	3	8	51
3588	Male	2015	BLADDER	Bladder	C67.9	M8130.3	3	Pathology	3	8	79
3589	Male	2015	BLADDER	Bladder	C67.9	M8130.3	3	Pathology	3	8	53
3590	Male	2015	BLADDER	Bladder	C67.9	M8120.3	3	Pathology	3	8	77
3591	Male	2015	BLADDER	Bladder	C67.9	M8130.3	3	Pathology	3	8	71
3593	Male	2015	BLADDER	Bladder	C67.9	M8120.3	3	Pathology	3	8	67
[truncated: 253,166+ more rows]
